# Supplementary material for: (E)-2-(4-Diethyl­amino-2-hydroxy­benzyl­idene­amino)benzonitrile
Source: Acta Crystallogr Sect E Struct Rep Online. 2010 Feb 6;66(Pt 3):o528. doi: 10.1107/S160053681000111X (PMC2983696; doi:10.1107/S160053681000111X)
Supplement: Supplementary file 1 [file e-66-0o528-sup1.cif]

##############################################################################
###                                                                        ###
###        Electronic paper (Acta Crystallographica Section E)             ###
###                                                                        ###
##############################################################################
#                                                                            #
# This CIF contains the data in a paper accepted for publication in Acta     #
# Crystallographica Section E. It conforms to the requirements of Notes      #
# for Authors for Section E, and has been peer reviewed under the auspices   #
# of the IUCr Commission on Journals.                                        #
#                                                                            #
# Full details of the Crystallographic Information File format               #
# are given in the paper "The Crystallographic Information File (CIF):       #
# a New Standard Archive File for Crystallography" by S. R. Hall, F. H.      #
# Allen and I. D. Brown [Acta Cryst. (1991), A47, 655-685].                  #
#                                                                            #
# The current version of the core CIF dictionary is obtainable from          #
# ftp://ftp.iucr.org/pub/cif_core.dic. The current version number is 2.4.    #
#                                                                            #
# Software is freely available for graphical display of the structure(s) in  #
# this CIF.  For information consult the CIF home page http://www.iucr.org/  #
# cif/home.html                                                              #
#                                                                            #
# This file may be used for bona fide research purposes within the           #
# scientific community so long as proper attribution is given to the journal # 
# article from which it was obtained.                                        #
#                                                                            #
##############################################################################
                                             
data_I
_audit_creation_method     SHELXL-97
_chemical_name_systematic
;
(<i>E</i>)-2-(4-Diethylamino-2-hydroxybenzylideneamino)benzonitrile
;
_chemical_name_common     ?
_chemical_formula_moiety     'C18 H19 N3 O'
_chemical_formula_sum     'C18 H19 N3 O'
_chemical_formula_iupac     'C18 H19 N3 O'
_chemical_formula_weight     293.36
_chemical_melting_point     ?
_symmetry_cell_setting     monoclinic
_symmetry_space_group_name_H-M     'P 21/c'
_symmetry_space_group_name_Hall     '-P 2ybc'
loop_
    _symmetry_equiv_pos_as_xyz
    'x, y, z'
    '-x, y+1/2, -z+1/2'
    '-x, -y, -z'
    'x, -y-1/2, z-1/2'
_cell_length_a     7.185(5)
_cell_length_b     12.324(9)
_cell_length_c     18.490(12)
_cell_angle_alpha     90.00
_cell_angle_beta     108.39(2)
_cell_angle_gamma     90.00
_cell_volume     1553.6(19)
_cell_formula_units_Z     4
_cell_measurement_reflns_used     3397
_cell_measurement_theta_min     2.3216
_cell_measurement_theta_max     27.6217
_cell_measurement_temperature     293(2)
_exptl_crystal_description     'Prism'
_exptl_crystal_colour     'yellow'
_exptl_crystal_size_max     0.2000
_exptl_crystal_size_mid     0.2000
_exptl_crystal_size_min     0.2000
_exptl_crystal_density_diffrn     1.254
_exptl_crystal_density_meas     ?
_exptl_crystal_density_method     'not measured'
_exptl_crystal_F_000     624
_exptl_absorpt_coefficient_mu     0.080
_exptl_absorpt_correction_type     'Multi-scan'
_exptl_absorpt_process_details     '(CrystalClear; Rigaku, 2005)'
_exptl_absorpt_correction_T_min     0.984
_exptl_absorpt_correction_T_max     0.984
_exptl_special_details
;
;
_diffrn_ambient_temperature     293(2)
_diffrn_radiation_type     MoK\a
_diffrn_radiation_wavelength     0.71073
_diffrn_radiation_source     'fine-focus sealed tube'
_diffrn_radiation_monochromator     graphite
_diffrn_measurement_device_type     'Rigaku SCXmini'
_diffrn_measurement_method     '\w scans'
_diffrn_detector_area_resol_mean     13.6612
_diffrn_reflns_number     16730
_diffrn_reflns_av_R_equivalents     0.0621
_diffrn_reflns_av_sigmaI/netI     0.0477
_diffrn_reflns_theta_min     2.85
_diffrn_reflns_theta_max     27.43
_diffrn_reflns_theta_full     27.43
_diffrn_measured_fraction_theta_max     0.998
_diffrn_measured_fraction_theta_full     0.998
_diffrn_reflns_limit_h_min     -9
_diffrn_reflns_limit_h_max     9
_diffrn_reflns_limit_k_min     -15
_diffrn_reflns_limit_k_max     15
_diffrn_reflns_limit_l_min     -23
_diffrn_reflns_limit_l_max     23
_diffrn_standards_number     0
_diffrn_standards_interval_count     ?
_diffrn_standards_interval_time     ?
_diffrn_standards_decay_%     ?
_refine_special_details
;
Refinement of <i>F</i>^2^ against ALL reflections. The weighted <i>R</i>-factor
<i>wR</i> and goodness of fit <i>S</i> are based on <i>F</i>^2^, conventional
<i>R</i>-factors <i>R</i> are based on <i>F</i>, with <i>F</i> set to zero for
negative <i>F</i>^2^. The threshold expression of <i>F</i>^2^ >
\s(<i>F</i>^2^) is used only for calculating <i>R</i>-factors(gt) <i>etc</i>.
and is not relevant to the choice of reflections for refinement.
<i>R</i>-factors based on <i>F</i>^2^ are statistically about twice as large
as those based on <i>F</i>, and <i>R</i>- factors based on ALL data will be
even larger.
;
_reflns_number_total     3546
_reflns_number_gt     2694
_reflns_threshold_expression     I>2sigma(I)
_refine_ls_structure_factor_coef     Fsqd
_refine_ls_matrix_type     full
_refine_ls_R_factor_all     0.1003
_refine_ls_R_factor_gt     0.0722
_refine_ls_wR_factor_gt     0.1404
_refine_ls_wR_factor_ref     0.1523
_refine_ls_goodness_of_fit_ref     1.164
_refine_ls_restrained_S_all     1.164
_refine_ls_number_reflns     3546
_refine_ls_number_parameters     203
_refine_ls_number_restraints     0
_refine_ls_hydrogen_treatment     mixed
_refine_ls_weighting_scheme     calc
_refine_ls_weighting_details
         'calc w=1/[\s^2^(Fo^2^)+(0.0521P)^2^+0.4099P] where P=(Fo^2^+2Fc^2^)/3'
_atom_sites_solution_hydrogens     geom
_atom_sites_solution_primary     direct
_atom_sites_solution_secondary     difmap
_refine_ls_shift/su_max     0.000
_refine_ls_shift/su_mean     0.000
_refine_diff_density_max     0.221
_refine_diff_density_min     -0.204
_refine_ls_extinction_method     none
_refine_ls_extinction_coef     ?
loop_
    _atom_type_symbol
    _atom_type_description
    _atom_type_scat_dispersion_real
    _atom_type_scat_dispersion_imag
    _atom_type_scat_source
    'C' 'C' 0.0033 0.0016
                         'International Tables Vol C Tables 4.2.6.8 and 6.1.1.4'
    'H' 'H' 0.0000 0.0000
                         'International Tables Vol C Tables 4.2.6.8 and 6.1.1.4'
    'N' 'N' 0.0061 0.0033
                         'International Tables Vol C Tables 4.2.6.8 and 6.1.1.4'
    'O' 'O' 0.0106 0.0060
                         'International Tables Vol C Tables 4.2.6.8 and 6.1.1.4'
_computing_data_collection     'CrystalClear (Rigaku, 2005)'
_computing_cell_refinement     'CrystalClear (Rigaku, 2005)'
_computing_data_reduction     'CrystalClear (Rigaku, 2005)'
_computing_structure_solution     'SHELXS97 (Sheldrick, 2008)'
_computing_structure_refinement     'SHELXL97 (Sheldrick, 2008)'
_computing_molecular_graphics     'SHELXTL (Sheldrick, 2008)'
_computing_publication_material     'SHELXL97 (Sheldrick, 2008)'
loop_
    _atom_site_type_symbol
    _atom_site_label
    _atom_site_fract_x
    _atom_site_fract_y
    _atom_site_fract_z
    _atom_site_U_iso_or_equiv
    _atom_site_adp_type
    _atom_site_calc_flag
    _atom_site_refinement_flags
    _atom_site_occupancy
    _atom_site_disorder_assembly
    _atom_site_disorder_group
    O O1 -0.0254(2) 0.40112(14) 0.61866(9) 0.0379(4) Uani d . 1 . .
    N N1 0.4621(3) 0.58450(14) 0.81676(10) 0.0349(4) Uani d . 1 . .
    N N2 0.0535(2) 0.35141(13) 0.49350(9) 0.0269(4) Uani d . 1 . .
    N N3 -0.4028(3) 0.26723(17) 0.48643(11) 0.0424(5) Uani d . 1 . .
    C C1 0.2850(3) 0.43963(16) 0.59876(11) 0.0255(4) Uani d . 1 . .
    C C2 0.1595(3) 0.44183(16) 0.64441(11) 0.0267(4) Uani d . 1 . .
    C C3 0.2210(3) 0.48662(17) 0.71679(11) 0.0292(5) Uani d . 1 . .
    H H3A 0.1370 0.4851 0.7461 0.035 Uiso calc R 1 . .
    C C4 0.4072(3) 0.53439(16) 0.74698(11) 0.0289(5) Uani d . 1 . .
    C C5 0.5361(3) 0.52898(17) 0.70227(12) 0.0305(5) Uani d . 1 . .
    H H5A 0.6625 0.5568 0.7214 0.037 Uiso calc R 1 . .
    C C6 0.4742(3) 0.48286(16) 0.63105(11) 0.0290(5) Uani d . 1 . .
    H H6A 0.5612 0.4801 0.6030 0.035 Uiso calc R 1 . .
    C C7 0.6397(4) 0.6504(2) 0.84374(14) 0.0460(6) Uani d . 1 . .
    H H7A 0.6146 0.7105 0.8733 0.055 Uiso calc R 1 . .
    H H7B 0.6681 0.6806 0.7999 0.055 Uiso calc R 1 . .
    C C8 0.8184(4) 0.5898(3) 0.89198(16) 0.0615(8) Uani d . 1 . .
    H H8A 0.9280 0.6386 0.9078 0.092 Uiso calc R 1 . .
    H H8B 0.8478 0.5317 0.8627 0.092 Uiso calc R 1 . .
    H H8C 0.7930 0.5606 0.9361 0.092 Uiso calc R 1 . .
    C C9 0.3349(4) 0.58173(19) 0.86478(13) 0.0414(6) Uani d . 1 . .
    H H9A 0.2019 0.5989 0.8338 0.050 Uiso calc R 1 . .
    H H9B 0.3772 0.6373 0.9037 0.050 Uiso calc R 1 . .
    C C10 0.3350(4) 0.4732(2) 0.90292(13) 0.0492(7) Uani d . 1 . .
    H H10A 0.2488 0.4762 0.9334 0.074 Uiso calc R 1 . .
    H H10B 0.4656 0.4565 0.9349 0.074 Uiso calc R 1 . .
    H H10C 0.2908 0.4179 0.8647 0.074 Uiso calc R 1 . .
    C C11 0.2253(3) 0.39466(16) 0.52344(11) 0.0265(4) Uani d . 1 . .
    H H11A 0.3120 0.3965 0.4953 0.032 Uiso calc R 1 . .
    C C12 -0.0049(3) 0.30557(15) 0.41992(11) 0.0255(4) Uani d . 1 . .
    C C13 -0.1936(3) 0.25907(16) 0.39549(11) 0.0274(4) Uani d . 1 . .
    C C14 -0.2688(3) 0.21019(17) 0.32369(12) 0.0335(5) Uani d . 1 . .
    H H14A -0.3934 0.1796 0.3088 0.040 Uiso calc R 1 . .
    C C15 -0.1567(3) 0.20773(17) 0.27517(12) 0.0350(5) Uani d . 1 . .
    H H15A -0.2049 0.1754 0.2274 0.042 Uiso calc R 1 . .
    C C16 0.0289(3) 0.25409(17) 0.29866(12) 0.0338(5) Uani d . 1 . .
    H H16A 0.1037 0.2531 0.2658 0.041 Uiso calc R 1 . .
    C C17 0.1058(3) 0.30176(17) 0.36960(11) 0.0317(5) Uani d . 1 . .
    H H17A 0.2312 0.3314 0.3840 0.038 Uiso calc R 1 . .
    C C18 -0.3098(3) 0.26378(17) 0.44614(12) 0.0319(5) Uani d . 1 . .
    H H1A -0.044(4) 0.378(2) 0.5719(17) 0.071(9) Uiso d . 1 . .
loop_
    _atom_site_aniso_label
    _atom_site_aniso_U_11
    _atom_site_aniso_U_22
    _atom_site_aniso_U_33
    _atom_site_aniso_U_12
    _atom_site_aniso_U_13
    _atom_site_aniso_U_23
    O1 0.0314(8) 0.0568(11) 0.0272(8) -0.0084(7) 0.0117(7) -0.0068(8)
    N1 0.0439(11) 0.0333(10) 0.0276(9) -0.0074(8) 0.0116(8) -0.0066(8)
    N2 0.0304(9) 0.0274(9) 0.0234(8) 0.0018(7) 0.0091(7) 0.0008(7)
    N3 0.0390(11) 0.0513(13) 0.0398(11) 0.0015(9) 0.0168(9) 0.0065(9)
    C1 0.0295(11) 0.0240(10) 0.0239(10) 0.0009(8) 0.0096(9) 0.0030(8)
    C2 0.0259(10) 0.0274(11) 0.0263(10) 0.0005(8) 0.0078(9) 0.0029(8)
    C3 0.0331(11) 0.0320(12) 0.0248(10) 0.0018(9) 0.0125(9) 0.0020(8)
    C4 0.0369(12) 0.0231(11) 0.0260(10) -0.0001(9) 0.0091(9) 0.0009(8)
    C5 0.0288(11) 0.0310(11) 0.0301(11) -0.0037(9) 0.0069(9) 0.0014(9)
    C6 0.0311(11) 0.0291(11) 0.0292(10) 0.0006(9) 0.0133(9) 0.0028(8)
    C7 0.0565(16) 0.0399(14) 0.0440(14) -0.0184(12) 0.0191(12) -0.0163(11)
    C8 0.0448(16) 0.081(2) 0.0523(17) -0.0146(15) 0.0062(13) -0.0122(15)
    C9 0.0550(15) 0.0426(14) 0.0287(11) -0.0043(11) 0.0162(11) -0.0083(10)
    C10 0.0609(17) 0.0565(17) 0.0289(12) -0.0107(13) 0.0121(12) 0.0017(11)
    C11 0.0309(11) 0.0260(11) 0.0254(10) 0.0042(8) 0.0128(9) 0.0037(8)
    C12 0.0312(11) 0.0214(10) 0.0246(10) 0.0044(8) 0.0098(9) 0.0023(8)
    C13 0.0330(11) 0.0233(10) 0.0266(10) 0.0014(8) 0.0104(9) 0.0021(8)
    C14 0.0376(12) 0.0295(12) 0.0314(11) -0.0030(9) 0.0079(10) -0.0014(9)
    C15 0.0461(13) 0.0280(12) 0.0287(11) -0.0005(9) 0.0089(10) -0.0061(9)
    C16 0.0418(13) 0.0329(12) 0.0303(11) 0.0018(10) 0.0166(10) -0.0025(9)
    C17 0.0321(11) 0.0347(12) 0.0294(11) 0.0000(9) 0.0111(9) -0.0008(9)
    C18 0.0325(11) 0.0309(12) 0.0303(11) -0.0025(9) 0.0071(10) 0.0019(9)
_geom_special_details
;
All e.s.d.'s (except the e.s.d. in the dihedral angle between two l.s. planes)
are estimated using the full covariance matrix. The cell e.s.d.'s are taken
into account individually in the estimation of e.s.d.'s in distances, angles
and torsion angles; correlations between e.s.d.'s in cell parameters are only
used when they are defined by crystal symmetry. An approximate (isotropic)
treatment of cell e.s.d.'s is used for estimating e.s.d.'s involving l.s.
planes.
;
loop_
    _geom_bond_atom_site_label_1
    _geom_bond_atom_site_label_2
    _geom_bond_site_symmetry_2
    _geom_bond_distance
    _geom_bond_publ_flag
    O1 C2 . 1.358(2) ?
    O1 H1A . 0.88(3) ?
    N1 C4 . 1.371(3) ?
    N1 C7 . 1.461(3) ?
    N1 C9 . 1.462(3) ?
    N2 C11 . 1.297(3) ?
    N2 C12 . 1.409(3) ?
    N3 C18 . 1.148(3) ?
    C1 C6 . 1.406(3) ?
    C1 C2 . 1.416(3) ?
    C1 C11 . 1.433(3) ?
    C2 C3 . 1.385(3) ?
    C3 C4 . 1.406(3) ?
    C3 H3A . 0.9300 ?
    C4 C5 . 1.424(3) ?
    C5 C6 . 1.373(3) ?
    C5 H5A . 0.9300 ?
    C6 H6A . 0.9300 ?
    C7 C8 . 1.509(4) ?
    C7 H7A . 0.9700 ?
    C7 H7B . 0.9700 ?
    C8 H8A . 0.9600 ?
    C8 H8B . 0.9600 ?
    C8 H8C . 0.9600 ?
    C9 C10 . 1.512(3) ?
    C9 H9A . 0.9700 ?
    C9 H9B . 0.9700 ?
    C10 H10A . 0.9600 ?
    C10 H10B . 0.9600 ?
    C10 H10C . 0.9600 ?
    C11 H11A . 0.9300 ?
    C12 C17 . 1.403(3) ?
    C12 C13 . 1.409(3) ?
    C13 C14 . 1.402(3) ?
    C13 C18 . 1.439(3) ?
    C14 C15 . 1.382(3) ?
    C14 H14A . 0.9300 ?
    C15 C16 . 1.388(3) ?
    C15 H15A . 0.9300 ?
    C16 C17 . 1.383(3) ?
    C16 H16A . 0.9300 ?
    C17 H17A . 0.9300 ?
loop_
    _geom_angle_atom_site_label_1
    _geom_angle_atom_site_label_2
    _geom_angle_atom_site_label_3
    _geom_angle_site_symmetry_1
    _geom_angle_site_symmetry_3
    _geom_angle
    _geom_angle_publ_flag
    C2 O1 H1A . . 107.1(19) ?
    C4 N1 C7 . . 122.16(19) ?
    C4 N1 C9 . . 120.78(19) ?
    C7 N1 C9 . . 116.85(18) ?
    C11 N2 C12 . . 122.03(17) ?
    C6 C1 C2 . . 116.85(18) ?
    C6 C1 C11 . . 120.79(18) ?
    C2 C1 C11 . . 122.35(19) ?
    O1 C2 C3 . . 117.68(18) ?
    O1 C2 C1 . . 121.33(18) ?
    C3 C2 C1 . . 120.99(19) ?
    C2 C3 C4 . . 121.58(19) ?
    C2 C3 H3A . . 119.2 ?
    C4 C3 H3A . . 119.2 ?
    N1 C4 C3 . . 121.13(19) ?
    N1 C4 C5 . . 121.4(2) ?
    C3 C4 C5 . . 117.49(19) ?
    C6 C5 C4 . . 120.2(2) ?
    C6 C5 H5A . . 119.9 ?
    C4 C5 H5A . . 119.9 ?
    C5 C6 C1 . . 122.75(19) ?
    C5 C6 H6A . . 118.6 ?
    C1 C6 H6A . . 118.6 ?
    N1 C7 C8 . . 114.6(2) ?
    N1 C7 H7A . . 108.6 ?
    C8 C7 H7A . . 108.6 ?
    N1 C7 H7B . . 108.6 ?
    C8 C7 H7B . . 108.6 ?
    H7A C7 H7B . . 107.6 ?
    C7 C8 H8A . . 109.5 ?
    C7 C8 H8B . . 109.5 ?
    H8A C8 H8B . . 109.5 ?
    C7 C8 H8C . . 109.5 ?
    H8A C8 H8C . . 109.5 ?
    H8B C8 H8C . . 109.5 ?
    N1 C9 C10 . . 113.3(2) ?
    N1 C9 H9A . . 108.9 ?
    C10 C9 H9A . . 108.9 ?
    N1 C9 H9B . . 108.9 ?
    C10 C9 H9B . . 108.9 ?
    H9A C9 H9B . . 107.7 ?
    C9 C10 H10A . . 109.5 ?
    C9 C10 H10B . . 109.5 ?
    H10A C10 H10B . . 109.5 ?
    C9 C10 H10C . . 109.5 ?
    H10A C10 H10C . . 109.5 ?
    H10B C10 H10C . . 109.5 ?
    N2 C11 C1 . . 121.77(18) ?
    N2 C11 H11A . . 119.1 ?
    C1 C11 H11A . . 119.1 ?
    C17 C12 C13 . . 117.61(19) ?
    C17 C12 N2 . . 126.53(19) ?
    C13 C12 N2 . . 115.86(17) ?
    C14 C13 C12 . . 121.52(19) ?
    C14 C13 C18 . . 120.3(2) ?
    C12 C13 C18 . . 118.17(18) ?
    C15 C14 C13 . . 119.7(2) ?
    C15 C14 H14A . . 120.2 ?
    C13 C14 H14A . . 120.2 ?
    C14 C15 C16 . . 119.1(2) ?
    C14 C15 H15A . . 120.4 ?
    C16 C15 H15A . . 120.4 ?
    C17 C16 C15 . . 121.9(2) ?
    C17 C16 H16A . . 119.1 ?
    C15 C16 H16A . . 119.1 ?
    C16 C17 C12 . . 120.2(2) ?
    C16 C17 H17A . . 119.9 ?
    C12 C17 H17A . . 119.9 ?
    N3 C18 C13 . . 179.8(3) ?
loop_
    _geom_hbond_atom_site_label_D
    _geom_hbond_atom_site_label_H
    _geom_hbond_atom_site_label_A
    _geom_hbond_site_symmetry_A
    _geom_hbond_distance_DH
    _geom_hbond_distance_HA
    _geom_hbond_distance_DA
    _geom_hbond_angle_DHA
    O1 H1A N2 . 0.88(3) 1.83(3) 2.623(3) 149(3)
data_global
_journal_date_recd_electronic     2010-01-03
_journal_date_accepted     2010-01-09
_journal_name_full     'Acta Crystallographica, Section E'
_journal_year     2010
_journal_volume     66
_journal_issue      3
_journal_page_first     o528
_journal_page_last     o528
_journal_paper_category     QO
_journal_coeditor_code     BX2261
_publ_contact_author_name     'Xing-Cong Wang'
_publ_contact_author_address
;
Jiangxi Key Laboratory of Organic Chemistry, Jiangxi Science and Technology
Normal University, Nanchang 330013, People's Republic of China
;
_publ_contact_author_email     'wangxingcong@yahoo.cn'
_publ_contact_author_fax     '86-791-3826894'
_publ_contact_author_phone     '86-791-3819810'
_publ_section_title
;
(<i>E</i>)-2-(4-Diethylamino-2-hydroxybenzylideneamino)benzonitrile
;
loop_
    _publ_author_name
    _publ_author_footnote
    _publ_author_address
    'Wang, Xing-Cong' .
;
Jiangxi Key Laboratory of Organic Chemistry
Jiangxi Science and Technology Normal University, Nanchang 330013
People's Republic of China
;
    'Xu, Hua' .
;
International Education College of Jiangxi University of Traditional Chinese
Medicine, NanChang 330004, People's Republic of China
;
    'Qian, Kun' .
;
Academic Administration of Jiangxi University of Traditional Chinese Medicine,
NanChang 330004, People's Republic of China
;
