# Supplementary material for: (E)-2-(4-Diethyl­amino-2-hydroxy­benzyl­idene­amino)benzonitrile
Source: Acta Crystallogr Sect E Struct Rep Online. 2010 Feb 6;66(Pt 3):o528. doi: 10.1107/S160053681000111X (PMC2983696; doi:10.1107/S160053681000111X)
Supplement: Supplementary file 2 [file e-66-0o528-Isup2.hkl]

# 
# h,k,l, Fc-squared, Fo-squared, sigma(Fo-squared) and status flag 
# 
data_I
_shelx_title ' shelxl in P2(1)/n                P21/c' 
_shelx_refln_list_code          4 
_shelx_F_calc_maximum      111.67 
_exptl_crystal_F_000       623.87 
_reflns_d_resolution_high  0.7715 
 
loop_ 
 _symmetry_equiv_pos_as_xyz 
 'x, y, z' 
 '-x, y+1/2, -z+1/2' 
 '-x, -y, -z' 
 'x, -y-1/2, z-1/2' 
 
_cell_length_a     7.1850 
_cell_length_b    12.3240 
_cell_length_c    18.4900 
_cell_angle_alpha  90.000 
_cell_angle_beta  108.390 
_cell_angle_gamma  90.000 
 
_shelx_F_squared_multiplier     1.000 
 
loop_ 
 _refln_index_h 
 _refln_index_k 
 _refln_index_l 
 _refln_F_squared_calc 
 _refln_F_squared_meas 
 _refln_F_squared_sigma 
 _refln_observed_status 
   1   0   0        0.17        3.72      3.91 o 
   2   0   0        1.79       -0.23      2.89 o 
   3   0   0      207.73      166.76      6.10 o 
   4   0   0      535.56      575.29     30.44 o 
   5   0   0      335.02      353.72     25.25 o 
   6   0   0      246.73      223.42     36.31 o 
   7   0   0       21.05       21.88      6.82 o 
   8   0   0       10.76       13.85     13.99 o 
   1   1   0      423.93      407.66      2.64 o 
   2   1   0     1986.55     1912.09      8.06 o 
   3   1   0      140.35      156.31      6.44 o 
   4   1   0      353.71      399.81      7.29 o 
   5   1   0        9.89        7.90      3.52 o 
   6   1   0       25.53       30.08      4.92 o 
   7   1   0        9.64        9.21      6.57 o 
   8   1   0       49.89       33.03      5.24 o 
   0   2   0      252.70      211.75     10.41 o 
   1   2   0     8644.50     8375.30     38.63 o 
   2   2   0        0.10       -1.75      1.75 o 
   3   2   0     1326.25     1372.65     16.01 o 
   4   2   0      195.31      185.47      6.63 o 
   5   2   0       74.12       78.86      7.07 o 
   6   2   0       14.59       17.03      3.70 o 
   7   2   0       33.93       37.37      7.11 o 
   8   2   0        2.47       11.54      5.98 o 
   1   3   0    12221.40    12181.44     90.24 o 
   2   3   0       65.47       54.40      3.91 o 
   3   3   0     2218.99     2566.17     24.09 o 
   4   3   0      488.71      482.13      9.69 o 
   5   3   0      129.26      127.41      7.66 o 
   6   3   0       14.50       15.37      4.62 o 
   7   3   0        7.25       10.30      4.03 o 
   8   3   0        6.75       10.55      6.38 o 
   0   4   0     3830.65     3773.44     38.77 o 
   1   4   0     1774.24     1796.55     19.14 o 
   2   4   0      110.05      105.57      4.85 o 
   3   4   0      379.19      427.93      8.64 o 
   4   4   0        6.95        8.21      4.35 o 
   5   4   0        3.42        8.84      4.39 o 
   6   4   0        0.18        6.81      4.40 o 
   7   4   0       45.96       40.81      6.50 o 
   8   4   0        0.92        1.22      5.55 o 
   1   5   0      230.75      221.16      4.58 o 
   2   5   0      556.66      580.86      8.10 o 
   3   5   0      299.68      320.32      9.00 o 
   4   5   0       18.67       17.64      3.36 o 
   5   5   0        0.06        9.24      4.12 o 
   6   5   0      165.33      159.34      8.21 o 
   7   5   0       22.20       33.83      5.59 o 
   8   5   0        0.08        7.37      3.64 o 
   0   6   0     1802.86     1907.59     46.17 o 
   1   6   0       44.36       36.69      2.34 o 
   2   6   0      291.33      318.63      6.82 o 
   3   6   0       12.82       16.34      4.26 o 
   4   6   0       30.94       36.43      4.74 o 
   5   6   0       36.56       49.50      5.40 o 
   6   6   0       74.54       60.44      6.58 o 
   7   6   0       58.65       70.26      7.87 o 
   8   6   0       34.88       34.24      5.80 o 
   1   7   0      884.52      843.68     30.14 o 
   2   7   0      116.05       97.89      4.13 o 
   3   7   0      118.35      123.51      7.16 o 
   4   7   0        7.33        8.08      4.15 o 
   5   7   0        0.13        6.37      3.26 o 
   6   7   0       90.50       77.81      8.26 o 
   7   7   0      122.77      115.55      8.59 o 
   0   8   0       11.43       20.62     11.25 o 
   1   8   0       11.81       12.16      3.36 o 
   2   8   0        8.26        8.72      1.99 o 
   3   8   0       10.46       12.38      3.09 o 
   4   8   0       87.17      103.67      8.46 o 
   5   8   0       88.23       79.44      7.48 o 
   6   8   0        8.04       15.62      5.49 o 
   7   8   0      132.69      121.79      9.23 o 
   1   9   0       41.64       42.44      6.11 o 
   2   9   0       17.68       20.67      8.01 o 
   3   9   0       93.70      104.79      7.24 o 
   4   9   0       81.38       88.88      8.10 o 
   5   9   0      159.44      141.59     11.64 o 
   6   9   0        0.20        8.79      3.93 o 
   7   9   0      186.47      152.36     15.53 o 
   0  10   0        8.91        9.95      6.60 o 
   1  10   0       66.77       83.15      9.02 o 
   2  10   0        0.02        6.99      4.14 o 
   3  10   0       87.17       84.22     10.02 o 
   4  10   0      145.62      134.91     13.35 o 
   5  10   0        1.02       -0.37      5.98 o 
   6  10   0        0.76       12.62      9.78 o 
   1  11   0        0.98        9.13      4.83 o 
   2  11   0       27.67       34.20      7.47 o 
   3  11   0       21.95       15.37      5.76 o 
   4  11   0      106.23      120.94     19.45 o 
   5  11   0        3.43       18.11      7.00 o 
   6  11   0       11.84       12.32      6.48 o 
   0  12   0        8.61       19.82      9.52 o 
   1  12   0        3.07        8.88      3.13 o 
   2  12   0        5.35        8.55      6.35 o 
   3  12   0        5.90       16.95      4.90 o 
   4  12   0       27.38       23.11      8.25 o 
   5  12   0        6.66       18.85      7.14 o 
   1  13   0        0.00        7.31      6.60 o 
   2  13   0        0.86       10.77      5.32 o 
   3  13   0       18.33       29.78      7.22 o 
   4  13   0       25.16       41.00      8.03 o 
   5  13   0       31.27       21.88     14.41 o 
   0  14   0        1.40       13.78      7.53 o 
   1  14   0        3.72       26.93      7.84 o 
   2  14   0       30.43       26.29      7.95 o 
   3  14   0        0.01       12.16      7.41 o 
   4  14   0       12.64        9.74      6.08 o 
   1  15   0        3.90        6.21      6.37 o 
   2  15   0        1.47       -6.18      6.18 o 
   3  15   0        4.52       13.55      5.26 o 
  -8   1   1        0.41        7.60      4.38 o 
  -7   1   1        3.97       10.74      4.02 o 
  -6   1   1       61.98       63.13      6.58 o 
  -5   1   1        8.23       16.54      4.53 o 
  -4   1   1      209.22      202.81      7.77 o 
  -3   1   1      104.32       76.24      3.94 o 
  -2   1   1        2.25        3.50      1.60 o 
  -1   1   1     9119.99     8555.20     78.58 o 
   1   1   1        0.57        2.17      1.67 o 
   2   1   1     3195.39     3111.95     15.58 o 
   3   1   1       28.49       30.26      2.42 o 
   4   1   1     1330.57     1469.93     17.08 o 
   5   1   1        4.96       12.84      5.13 o 
   6   1   1        0.38        5.60      4.23 o 
   7   1   1       18.89       20.74      5.58 o 
   8   1   1        5.28        9.18      5.97 o 
  -8   2   1       24.26       23.18      5.77 o 
  -7   2   1       66.62       60.33      5.58 o 
  -6   2   1       43.50       45.13      7.37 o 
  -5   2   1       93.61       96.91      6.34 o 
  -4   2   1      104.87       90.50      5.61 o 
  -3   2   1       54.87       45.46      3.40 o 
  -2   2   1      928.41      889.47      5.67 o 
  -1   2   1      353.90      330.04      4.02 o 
   0   2   1     1051.63      928.83      5.49 o 
   1   2   1     6228.18     6005.46     36.75 o 
   2   2   1       48.54       52.20      3.10 o 
   3   2   1       20.74       28.53      2.68 o 
   4   2   1      266.78      268.10      9.09 o 
   5   2   1      145.66      155.86      8.02 o 
   6   2   1       34.80       25.30      4.96 o 
   7   2   1       13.00       20.47      4.73 o 
   8   2   1        3.36       19.58      8.72 o 
  -8   3   1        8.14       14.53      4.50 o 
  -7   3   1        9.54        6.01      8.03 o 
  -6   3   1       20.07       18.07      4.55 o 
  -5   3   1      102.11       99.65      7.23 o 
  -4   3   1       14.32       20.80      5.14 o 
  -3   3   1      546.57      573.84      9.93 o 
  -2   3   1      233.76      248.54      4.67 o 
  -1   3   1      594.58      513.78      6.89 o 
   0   3   1     1356.31     1304.55      7.37 o 
   2   3   1      347.28      375.46      5.33 o 
   3   3   1      751.64      828.51     10.90 o 
   4   3   1        1.29        6.65      2.84 o 
   5   3   1        4.56        5.68      3.69 o 
   6   3   1        6.59        8.88      5.34 o 
   7   3   1       27.92       24.01      4.62 o 
   8   3   1        1.25        9.02      4.64 o 
  -8   4   1       10.83       17.01      4.19 o 
  -7   4   1        6.05       12.18      4.55 o 
  -6   4   1       92.10       89.24      6.10 o 
  -5   4   1       14.15       16.00      3.84 o 
  -4   4   1      133.88      132.98      6.66 o 
  -3   4   1      952.76     1114.33     10.97 o 
  -2   4   1     1119.37     1097.20     11.75 o 
  -1   4   1      827.91      781.49      8.04 o 
   0   4   1        0.38       -0.77      1.59 o 
   1   4   1     3573.74     3539.07     26.36 o 
   2   4   1      959.04     1013.65     10.45 o 
   3   4   1       90.29       77.16      4.16 o 
   4   4   1       87.26       91.14      7.34 o 
   5   4   1        5.46       18.68      4.34 o 
   6   4   1        7.08       11.35      5.02 o 
   7   4   1        1.62        0.48      5.48 o 
   8   4   1        4.99       12.79      7.02 o 
  -8   5   1        0.44        8.36      4.09 o 
  -7   5   1       11.49       19.31      5.86 o 
  -6   5   1      449.59      452.40     11.52 o 
  -5   5   1        0.92       18.88      4.00 o 
  -4   5   1       45.27       43.83      4.40 o 
  -3   5   1      314.74      318.18      7.43 o 
  -2   5   1      468.38      489.24      6.97 o 
  -1   5   1     1182.46     1181.61     15.02 o 
   0   5   1      436.56      439.84      5.44 o 
   1   5   1        2.59        4.17      2.36 o 
   2   5   1      309.70      334.06      6.75 o 
   3   5   1       31.44       18.98      3.72 o 
   4   5   1       61.80       66.32      5.95 o 
   5   5   1       13.96       14.28      3.62 o 
   6   5   1       92.72       85.61      8.45 o 
   7   5   1        2.51       10.77      6.05 o 
   8   5   1        1.81        2.02      6.26 o 
  -8   6   1        4.23       13.26      2.97 o 
  -7   6   1        0.17        9.21      5.41 o 
  -6   6   1      253.02      233.51     14.87 o 
  -5   6   1       21.09       16.07      3.97 o 
  -4   6   1        0.00        7.78      5.15 o 
  -3   6   1       68.24       72.01      5.97 o 
  -2   6   1     2498.29     2606.55     25.81 o 
  -1   6   1        8.08       11.32      2.45 o 
   0   6   1       81.33       75.29      4.01 o 
   1   6   1       20.53       14.59      3.28 o 
   2   6   1      623.32      621.26     11.42 o 
   3   6   1      133.52      154.89      7.27 o 
   4   6   1        1.47        5.82      3.74 o 
   5   6   1       43.27       31.23      3.97 o 
   6   6   1       37.62       29.01      5.12 o 
   7   6   1        0.01        1.99      4.56 o 
   8   6   1        0.09        9.59      3.57 o 
  -8   7   1        4.49        9.30      3.03 o 
  -7   7   1      145.71      131.86     11.64 o 
  -6   7   1        0.29        9.45      3.88 o 
  -5   7   1        1.40        7.03      3.17 o 
  -4   7   1       32.95       31.84      4.86 o 
  -3   7   1      308.45      297.60      8.44 o 
  -2   7   1      942.68      999.82     19.40 o 
  -1   7   1        7.86        3.25      2.86 o 
   0   7   1       87.57       85.87      7.29 o 
   1   7   1       56.73       57.70      5.58 o 
   2   7   1      106.43       92.30      5.66 o 
   3   7   1       38.73       48.99      5.33 o 
   4   7   1       67.98       64.62      6.42 o 
   5   7   1       51.49       43.35      5.68 o 
   6   7   1       17.23       15.09      6.93 o 
   7   7   1        3.36       14.00      6.27 o 
  -7   8   1      178.68      165.49     15.82 o 
  -6   8   1        0.40        2.66      4.07 o 
  -5   8   1      141.44      135.04      7.11 o 
  -4   8   1        6.22       10.70      3.62 o 
  -3   8   1      381.33      370.99      9.83 o 
  -2   8   1      157.73      155.57      8.51 o 
  -1   8   1        1.24        9.02      3.59 o 
   0   8   1        0.89        7.21      5.23 o 
   1   8   1        7.24        4.39      1.71 o 
   2   8   1       17.75       18.78      3.08 o 
   3   8   1       19.46       21.62      4.06 o 
   4   8   1        5.74        5.67      3.67 o 
   5   8   1        6.80       11.75      4.40 o 
   6   8   1       78.17       70.92      7.54 o 
   7   8   1       10.18       10.65      3.45 o 
  -7   9   1       29.13       22.27      4.43 o 
  -6   9   1       19.27       17.62      4.91 o 
  -5   9   1       96.48       76.79      8.11 o 
  -4   9   1        7.64       12.05      4.25 o 
  -3   9   1        0.04        8.63      3.53 o 
  -2   9   1       13.77       16.47      4.46 o 
  -1   9   1      160.62      182.93     10.47 o 
   0   9   1      140.92      133.85     13.67 o 
   1   9   1        4.18        2.69      3.43 o 
   2   9   1      112.87      130.85      9.56 o 
   3   9   1        7.26       15.90      3.85 o 
   4   9   1       14.52       14.88      4.27 o 
   5   9   1       27.31       29.41      5.63 o 
   6   9   1       17.58       16.62      4.69 o 
   7   9   1       16.60        8.47      4.74 o 
  -7  10   1        4.30        2.41      3.87 o 
  -6  10   1        2.44       11.18      5.14 o 
  -5  10   1       78.07       75.12      8.98 o 
  -4  10   1       91.94       96.76     10.36 o 
  -3  10   1        2.20        5.63      3.92 o 
  -2  10   1      182.86      179.05     12.26 o 
  -1  10   1      120.99      124.83     10.99 o 
   0  10   1       41.98       45.61      7.41 o 
   1  10   1      144.36      160.24     13.10 o 
   2  10   1       42.51       51.30      8.48 o 
   3  10   1        5.39        6.79      4.99 o 
   4  10   1        0.68        4.79      4.97 o 
   5  10   1       12.81       13.32      6.87 o 
   6  10   1       16.88       15.76      5.27 o 
  -6  11   1       10.17        9.93      6.57 o 
  -5  11   1       45.73       27.27      9.11 o 
  -4  11   1       32.83       33.34      7.04 o 
  -3  11   1        0.01       -1.46      6.24 o 
  -2  11   1        0.00        4.66      3.68 o 
  -1  11   1       28.35       31.07      6.94 o 
   0  11   1       74.58       64.77      7.61 o 
   1  11   1       41.25       42.59      9.33 o 
   2  11   1       77.47       89.29     12.90 o 
   3  11   1       16.47       11.80      6.94 o 
   4  11   1       24.89       28.70      5.84 o 
   5  11   1        4.13        9.38      7.08 o 
   6  11   1        5.03        2.86      4.26 o 
  -5  12   1        8.86       12.27      7.39 o 
  -4  12   1      154.16      158.11     12.64 o 
  -3  12   1       22.97       22.75      6.38 o 
  -2  12   1       10.19       16.55      5.75 o 
  -1  12   1       26.13       21.24      4.91 o 
   0  12   1        3.57       11.47      3.97 o 
   1  12   1       17.82       19.58      5.97 o 
   2  12   1       61.73       72.26     10.34 o 
   3  12   1        1.66        8.25      4.55 o 
   4  12   1       38.97       30.06      9.33 o 
   5  12   1        1.50       11.02      6.67 o 
  -5  13   1        0.00       10.93      8.82 o 
  -4  13   1       17.08       18.68      6.14 o 
  -3  13   1        3.70       -2.32      5.92 o 
  -2  13   1        1.60        3.88      5.23 o 
  -1  13   1        7.66       17.25      6.73 o 
   0  13   1        0.13        7.21      6.03 o 
   1  13   1       37.07       35.16     10.29 o 
   2  13   1       60.07       44.83      8.96 o 
   3  13   1       15.31       12.02      5.24 o 
   4  13   1        0.20       -4.43      7.88 o 
   5  13   1       15.34       12.09      7.36 o 
  -4  14   1       16.38        6.61      3.85 o 
  -3  14   1        0.02        7.10      8.29 o 
  -2  14   1       20.09       11.01      5.97 o 
  -1  14   1      195.49      182.82     13.80 o 
   0  14   1       54.59       46.80      8.43 o 
   1  14   1       20.69       14.86      6.01 o 
   2  14   1       12.27       20.91      6.53 o 
   3  14   1       18.16       17.86      9.29 o 
   4  14   1        5.35       17.27     10.45 o 
  -3  15   1        0.08        8.39      5.02 o 
  -2  15   1       22.25       33.02     12.44 o 
  -1  15   1        0.02       11.16      5.72 o 
   0  15   1        7.59       15.74      7.00 o 
   1  15   1       69.98       67.69     15.27 o 
   2  15   1        9.84        8.73     11.12 o 
  -9   0   2       34.73       33.73     10.40 o 
  -8   0   2        7.03        8.85     13.68 o 
  -7   0   2       17.05       20.21      7.72 o 
  -6   0   2       22.60       26.35      7.53 o 
  -5   0   2      158.20      124.95     15.18 o 
  -4   0   2      901.24      973.95     23.09 o 
  -3   0   2       85.75       87.74      9.81 o 
  -2   0   2       56.98       62.69      4.13 o 
  -1   0   2    12470.48    11994.28     26.08 o 
   1   0   2     1347.19     1304.62      8.69 o 
   2   0   2      677.72      659.41     11.78 o 
   3   0   2     7137.66     7979.12     27.41 o 
   4   0   2     1017.61     1080.24     26.17 o 
   5   0   2      155.92      159.43     10.82 o 
   6   0   2        2.69        2.69      5.07 o 
   7   0   2       12.46        0.57     11.70 o 
   8   0   2       97.91       83.97     16.78 o 
  -9   1   2       23.03       34.12      9.84 o 
  -8   1   2        0.67       11.08      4.62 o 
  -7   1   2       13.14       16.96      4.55 o 
  -6   1   2       39.87       44.50      6.05 o 
  -5   1   2       10.91       18.41      4.20 o 
  -4   1   2        0.25       -1.22      3.75 o 
  -3   1   2      340.24      326.59      7.29 o 
  -2   1   2      991.52      937.85      5.58 o 
  -1   1   2     3030.12     2751.97     14.22 o 
   0   1   2      642.09      424.71     11.77 o 
   1   1   2      674.46      658.18      4.84 o 
   2   1   2     1686.02     1701.92     10.77 o 
   3   1   2      166.83      151.89      3.96 o 
   4   1   2       84.61       86.36      7.44 o 
   5   1   2       93.42       95.49      7.40 o 
   6   1   2        3.90        1.21      4.47 o 
   7   1   2       16.97       23.94      7.60 o 
   8   1   2        3.16       15.03      7.53 o 
  -8   2   2       20.28       22.39      5.69 o 
  -7   2   2       21.68       23.39      3.95 o 
  -6   2   2        0.33        8.05      3.83 o 
  -5   2   2       76.35       81.53      7.06 o 
  -4   2   2       22.22       26.24      4.36 o 
  -3   2   2       71.89       65.92      4.93 o 
  -2   2   2     1084.56      932.68      5.81 o 
  -1   2   2      821.69      830.96      7.02 o 
   0   2   2     2564.51     2530.05      8.82 o 
   1   2   2     6466.48     6133.14     28.68 o 
   2   2   2     4989.19     5000.73     26.27 o 
   3   2   2        0.83        3.61      1.91 o 
   4   2   2       72.50       59.92      4.50 o 
   5   2   2      117.33      108.33      6.78 o 
   6   2   2       82.01       79.37      7.46 o 
   7   2   2       38.39       27.85      6.51 o 
   8   2   2        4.38        6.17      6.79 o 
  -8   3   2       23.06       25.90      5.39 o 
  -7   3   2       44.39       49.01      5.00 o 
  -6   3   2       56.01       51.12      5.50 o 
  -5   3   2       19.05       13.75      4.85 o 
  -4   3   2      241.26      272.61      7.63 o 
  -3   3   2      229.32      253.19      6.53 o 
  -2   3   2      299.50      282.39      5.16 o 
  -1   3   2        3.83        5.10      1.71 o 
   1   3   2     6586.91     6583.91     35.23 o 
   2   3   2     1234.25     1341.38     16.45 o 
   3   3   2      237.95      267.82      5.76 o 
   4   3   2      270.12      292.32      6.45 o 
   5   3   2      306.26      331.14      8.19 o 
   6   3   2      409.47      358.16     26.85 o 
   7   3   2       52.94       44.19      9.00 o 
   8   3   2        1.17        9.55      9.42 o 
  -8   4   2        1.97        7.89      3.96 o 
  -7   4   2      148.56      167.00      8.95 o 
  -6   4   2       17.83       13.31      4.31 o 
  -5   4   2        8.91       13.01      3.64 o 
  -4   4   2      580.20      666.38     13.49 o 
  -3   4   2       42.16       39.85      4.21 o 
  -2   4   2        9.72       13.65      2.10 o 
  -1   4   2      696.48      632.89      4.50 o 
   0   4   2     2079.42     2011.04     15.79 o 
   1   4   2     4094.32     4085.14     24.29 o 
   2   4   2       87.97      103.57      7.21 o 
   3   4   2      249.53      262.31      5.62 o 
   4   4   2      138.34      123.94      5.25 o 
   5   4   2      234.56      238.75      7.53 o 
   6   4   2       42.85       47.52      7.16 o 
   7   4   2        1.22        7.08      3.71 o 
   8   4   2        7.95        0.41      6.74 o 
  -8   5   2        1.56        5.01      5.36 o 
  -7   5   2      206.85      214.64     12.72 o 
  -6   5   2       49.66       55.34      7.67 o 
  -5   5   2       15.62       28.99      4.62 o 
  -4   5   2      118.68      106.74      6.50 o 
  -3   5   2       67.92       68.51      5.18 o 
  -2   5   2      335.45      357.90     10.48 o 
  -1   5   2      407.25      404.88      5.76 o 
   0   5   2       71.11       61.89      2.63 o 
   1   5   2       94.43       99.89      3.69 o 
   2   5   2      182.98      171.49      4.99 o 
   3   5   2      711.69      714.04     11.92 o 
   4   5   2        6.40       10.65      2.89 o 
   5   5   2      265.87      245.57     10.59 o 
   6   5   2       36.25       45.36     10.05 o 
   7   5   2        3.65        9.47      6.29 o 
   8   5   2        2.41       20.81      6.19 o 
  -8   6   2       15.82        9.03      3.46 o 
  -7   6   2       19.38       21.67      6.00 o 
  -6   6   2      111.61      112.88      8.01 o 
  -5   6   2       14.84       10.30      3.85 o 
  -4   6   2      199.74      191.07      9.61 o 
  -3   6   2      868.42      943.90     15.70 o 
  -2   6   2      217.71      237.89      5.59 o 
  -1   6   2       66.01       61.95      3.19 o 
   0   6   2      277.44      283.02      5.05 o 
   1   6   2     1732.23     1730.96     14.08 o 
   2   6   2     2517.95     2610.17     16.95 o 
   3   6   2      138.64      143.62      6.02 o 
   4   6   2       14.94       17.15      3.57 o 
   5   6   2      232.13      206.45      9.06 o 
   6   6   2        0.22       -1.83      4.77 o 
   7   6   2        0.34       17.40      5.55 o 
  -8   7   2      219.50      229.49     29.21 o 
  -7   7   2        0.00        9.62      6.92 o 
  -6   7   2       16.06       15.18      3.60 o 
  -5   7   2        5.10        6.18      3.63 o 
  -4   7   2      225.38      239.33     10.66 o 
  -3   7   2      735.33      783.02     11.37 o 
  -2   7   2       59.15       65.00      4.27 o 
  -1   7   2      244.50      236.69      6.62 o 
   0   7   2      209.94      189.30      5.00 o 
   1   7   2       27.51       23.01      2.35 o 
   2   7   2      617.52      677.83     12.92 o 
   3   7   2        4.10       10.90      4.43 o 
   4   7   2       40.46       39.18      5.05 o 
   5   7   2       29.02       30.18      4.63 o 
   6   7   2        4.52        8.06      4.54 o 
   7   7   2        3.44        9.33      4.41 o 
  -7   8   2        1.87       12.33      4.24 o 
  -6   8   2        0.04        2.09      3.36 o 
  -5   8   2        6.25       20.60      6.29 o 
  -4   8   2      188.45      199.20     10.87 o 
  -3   8   2        5.11        7.80      3.42 o 
  -2   8   2      126.96      125.36      7.42 o 
  -1   8   2       83.26       72.46      7.55 o 
   0   8   2      173.35      158.13      2.23 o 
   1   8   2      194.75      183.20      6.64 o 
   2   8   2       12.62       14.61      2.60 o 
   3   8   2       76.25       67.10      6.23 o 
   4   8   2       17.44       21.03      6.45 o 
   5   8   2        3.66        8.65      3.63 o 
   6   8   2       10.30       17.29      5.12 o 
   7   8   2        0.13        4.60      3.44 o 
  -7   9   2       31.49       34.49      5.03 o 
  -6   9   2      120.36       87.32      8.96 o 
  -5   9   2        0.55        1.70      3.09 o 
  -4   9   2      126.29      110.56      9.79 o 
  -3   9   2       75.77       91.39      7.64 o 
  -2   9   2       16.13       13.30      5.54 o 
  -1   9   2      558.69      561.13     18.71 o 
   0   9   2      211.58      213.00      9.51 o 
   1   9   2      106.88      109.19      6.18 o 
   2   9   2       32.50       30.80      4.18 o 
   3   9   2       28.32       29.02      4.89 o 
   4   9   2       44.97       54.18      4.77 o 
   5   9   2       25.40       27.87      4.88 o 
   6   9   2        0.02        8.73      6.51 o 
   7   9   2        9.97       15.56      3.53 o 
  -7  10   2        4.14       15.32      9.85 o 
  -6  10   2       26.43       31.81      6.53 o 
  -5  10   2      205.93      190.08     13.85 o 
  -4  10   2        2.31        8.57      3.94 o 
  -3  10   2        1.26        1.03      3.76 o 
  -2  10   2       27.45       32.55     13.36 o 
  -1  10   2      155.21      156.31     12.11 o 
   0  10   2       55.05       70.59      7.21 o 
   1  10   2      155.23      163.22     11.52 o 
   2  10   2       38.74       38.35      6.96 o 
   3  10   2       77.81       77.23      8.66 o 
   4  10   2       30.95       28.28      5.60 o 
   5  10   2        0.09        0.82      5.75 o 
   6  10   2        0.40        4.81      9.47 o 
  -6  11   2        7.28       12.90      7.25 o 
  -5  11   2      187.76      160.13     11.98 o 
  -4  11   2      107.78       99.05     10.23 o 
  -3  11   2       10.72       11.57      5.85 o 
  -2  11   2       55.98       49.54      6.93 o 
  -1  11   2       84.63       85.78     10.34 o 
   0  11   2      158.36      173.11     13.73 o 
   1  11   2      162.30      175.33     10.66 o 
   2  11   2        6.68       11.02      4.35 o 
   3  11   2       48.16       44.41      7.65 o 
   4  11   2       23.39       11.05      4.29 o 
   5  11   2        1.05       -6.58      8.15 o 
   6  11   2        1.64       11.44      7.20 o 
  -6  12   2        0.06       20.30     10.20 o 
  -5  12   2       21.75       17.27      3.99 o 
  -4  12   2      113.83      121.34     12.21 o 
  -3  12   2        7.67       11.87      6.54 o 
  -2  12   2        5.09       14.32      6.29 o 
  -1  12   2       16.92       11.87      8.53 o 
   0  12   2       29.46       30.53     11.05 o 
   1  12   2        5.18        0.52      4.50 o 
   2  12   2       58.05       56.36      8.66 o 
   3  12   2       15.50        7.63      4.58 o 
   4  12   2        0.02        9.58      8.48 o 
   5  12   2        5.03        8.83      7.91 o 
  -5  13   2        6.64       21.85      7.04 o 
  -4  13   2       41.70       39.19      6.80 o 
  -3  13   2        8.09       11.61      6.40 o 
  -2  13   2      137.48      139.22     13.42 o 
  -1  13   2       24.82       20.40      7.03 o 
   0  13   2        0.49        1.94      5.24 o 
   1  13   2       48.62       66.18     12.43 o 
   2  13   2        9.22        8.77      7.33 o 
   3  13   2        3.03       13.07      4.76 o 
   4  13   2        5.50       14.18      5.74 o 
  -4  14   2        3.70       12.15      4.72 o 
  -3  14   2       28.57       28.33      7.01 o 
  -2  14   2      126.59       96.78     11.24 o 
  -1  14   2        7.56       17.80      5.73 o 
   0  14   2        0.65        4.98      4.56 o 
   1  14   2       18.49       23.85      7.57 o 
   2  14   2      190.31      225.24     26.39 o 
   3  14   2       17.22       15.55      6.94 o 
  -3  15   2       17.35       17.81      6.09 o 
  -2  15   2       10.17       10.75      4.00 o 
  -1  15   2       16.36       19.79      6.62 o 
   0  15   2       56.63       72.60     10.20 o 
   1  15   2        2.12        4.51      5.34 o 
   2  15   2       91.89       90.59     11.34 o 
  -9   1   3       14.79        9.69      5.19 o 
  -8   1   3       38.81       38.16      5.65 o 
  -7   1   3        0.50        6.55      3.58 o 
  -6   1   3      475.06      492.10     15.92 o 
  -5   1   3       54.71       67.14      5.40 o 
  -4   1   3       14.52        7.30      2.53 o 
  -3   1   3       64.39       44.11      3.97 o 
  -2   1   3     3964.11     3561.15     16.76 o 
  -1   1   3       14.73       13.19      1.72 o 
   0   1   3      360.06      294.55      2.47 o 
   1   1   3      834.82      764.05      5.10 o 
   2   1   3       98.90      109.80      6.54 o 
   3   1   3     1284.79     1467.36      9.83 o 
   4   1   3      396.48      418.65      9.99 o 
   5   1   3       40.67       48.22      6.23 o 
   6   1   3      110.58      104.53      6.80 o 
   7   1   3      117.99      106.68     10.99 o 
   8   1   3        0.68        7.71      8.38 o 
  -9   2   3        3.71        7.01      2.87 o 
  -8   2   3        0.58        8.35      3.54 o 
  -7   2   3        4.58        6.88      5.30 o 
  -6   2   3      824.52      822.30     14.88 o 
  -5   2   3       96.73       86.08      7.33 o 
  -4   2   3        6.90        9.71      4.47 o 
  -3   2   3      179.48      161.42      4.65 o 
  -2   2   3       33.23       24.35      1.76 o 
  -1   2   3      381.86      352.37      5.35 o 
   0   2   3        0.27       10.24      2.25 o 
   1   2   3      727.81      710.99      6.28 o 
   2   2   3      866.09      793.28      8.21 o 
   3   2   3       71.38       70.96      4.98 o 
   4   2   3      765.00      768.14     11.00 o 
   5   2   3        8.34       11.65      3.34 o 
   6   2   3      247.05      210.94     15.02 o 
   7   2   3        8.04        8.38      6.06 o 
   8   2   3        0.90        3.97      6.15 o 
  -8   3   3        7.00       10.58      4.31 o 
  -7   3   3      103.41      109.03      7.17 o 
  -6   3   3      102.41       98.84      7.88 o 
  -5   3   3        1.25        4.93      2.84 o 
  -4   3   3       53.54       51.50      4.38 o 
  -3   3   3      163.79      162.74      5.04 o 
  -2   3   3       72.08       73.31      3.11 o 
  -1   3   3      499.47      453.08      4.55 o 
   0   3   3     9423.68     9587.86     75.64 o 
   1   3   3     1133.65     1098.08      6.25 o 
   2   3   3       53.61       56.03      3.06 o 
   3   3   3       20.46       13.33      2.67 o 
   4   3   3      493.87      561.75     12.09 o 
   5   3   3       21.93       25.72      3.74 o 
   6   3   3       75.80       55.92      6.65 o 
   7   3   3        3.28        2.24      5.92 o 
   8   3   3       30.62       20.08      6.63 o 
  -8   4   3        0.40       12.86      3.30 o 
  -7   4   3      556.86      624.92     13.72 o 
  -6   4   3        0.39        3.20      3.48 o 
  -5   4   3        0.18        6.70      3.49 o 
  -4   4   3        0.27        7.93      3.62 o 
  -3   4   3      598.59      561.37     14.34 o 
  -2   4   3       10.32       12.73      2.12 o 
  -1   4   3        1.85        3.21      1.21 o 
   0   4   3    10133.80    10372.56     73.24 o 
   1   4   3        2.57        0.24      1.93 o 
   2   4   3      886.42      890.83      9.71 o 
   3   4   3        2.16        1.95      2.34 o 
   4   4   3      189.28      194.06      8.13 o 
   5   4   3        0.70       -2.06      2.31 o 
   6   4   3       30.15       21.40      4.23 o 
   7   4   3        1.37        9.47      4.25 o 
   8   4   3       27.29       38.92      7.16 o 
  -8   5   3       37.74       36.05      6.24 o 
  -7   5   3      790.86      836.08     26.19 o 
  -6   5   3        0.13        0.50      3.40 o 
  -5   5   3       59.99       60.99      5.96 o 
  -4   5   3       87.78       97.30      7.02 o 
  -3   5   3     1550.46     1610.53     11.00 o 
  -2   5   3        3.38        5.21      2.06 o 
  -1   5   3      743.50      711.17      8.95 o 
   0   5   3      745.29      720.31      8.03 o 
   1   5   3      150.02      146.89      4.57 o 
   2   5   3       50.20       46.95      4.50 o 
   3   5   3      300.18      279.96      6.38 o 
   4   5   3       20.48       20.07      3.38 o 
   5   5   3       20.65       28.88      7.53 o 
   6   5   3        2.27       -0.48      4.92 o 
   7   5   3       13.85       24.57      6.94 o 
  -8   6   3       10.22        7.38      4.30 o 
  -7   6   3        3.28        4.32      4.49 o 
  -6   6   3       44.10       53.06      6.02 o 
  -5   6   3        0.32        3.55      4.20 o 
  -4   6   3       30.11       25.76      3.54 o 
  -3   6   3       75.60       61.18      6.02 o 
  -2   6   3       78.98       79.63      3.68 o 
  -1   6   3       11.34       12.15      1.48 o 
   0   6   3       19.81       13.95      2.45 o 
   1   6   3     7604.98     7790.08     23.95 o 
   2   6   3       29.74       27.90      4.29 o 
   3   6   3       24.80       32.53      4.96 o 
   4   6   3       21.30       23.14      4.29 o 
   5   6   3      210.46      225.02      9.99 o 
   6   6   3        4.90        7.72      5.44 o 
   7   6   3       14.41       23.25      5.42 o 
  -8   7   3       50.79       25.31      8.25 o 
  -7   7   3       12.03       13.57      4.24 o 
  -6   7   3        0.53       11.43      5.47 o 
  -5   7   3       25.78       28.44      4.23 o 
  -4   7   3      233.58      242.29     12.90 o 
  -3   7   3      521.12      587.05     16.38 o 
  -2   7   3       53.37       52.63      3.82 o 
  -1   7   3      112.31       99.30      4.46 o 
   0   7   3      159.55      164.41      4.19 o 
   1   7   3     3453.21     3792.83     87.20 o 
   2   7   3       47.00       50.37      5.01 o 
   3   7   3        6.94        8.66      2.69 o 
   4   7   3       66.97       54.28      6.01 o 
   5   7   3        4.30        6.53      4.23 o 
   6   7   3        5.03       12.36      4.50 o 
   7   7   3        3.34        8.71      5.36 o 
  -7   8   3       50.79       43.15      6.23 o 
  -6   8   3       44.31       38.40      5.08 o 
  -5   8   3        0.99        5.65      3.85 o 
  -4   8   3      670.44      695.46     14.60 o 
  -3   8   3      366.97      374.63     11.35 o 
  -2   8   3       69.30       63.89      4.42 o 
  -1   8   3     1047.97     1063.94     16.35 o 
   0   8   3      792.59      820.52     18.09 o 
   1   8   3       21.30       18.02      1.85 o 
   2   8   3      258.73      259.60      8.64 o 
   3   8   3       60.65       64.90      5.87 o 
   4   8   3       12.82       16.29      4.01 o 
   5   8   3       34.63       38.27      5.65 o 
   6   8   3       18.56       19.92      5.23 o 
   7   8   3        1.54       14.61      4.54 o 
  -7   9   3       52.58       72.00     11.20 o 
  -6   9   3        0.32        5.19      3.54 o 
  -5   9   3        4.72        9.22      3.62 o 
  -4   9   3       39.35       40.12      6.37 o 
  -3   9   3        9.62        9.18      3.27 o 
  -2   9   3      491.18      519.23     12.60 o 
  -1   9   3       24.43       25.27      3.86 o 
   0   9   3       90.39       88.43      4.75 o 
   1   9   3       40.92       21.75      6.91 o 
   2   9   3      315.87      300.51      7.37 o 
   3   9   3       86.95       92.71      6.68 o 
   4   9   3        4.73       11.90      2.68 o 
   5   9   3        1.98        6.84      3.73 o 
   6   9   3        4.03        5.81      3.93 o 
  -7  10   3        2.51       20.36      7.34 o 
  -6  10   3        0.33       11.03      7.72 o 
  -5  10   3       73.14       52.94      8.95 o 
  -4  10   3       12.29       15.38      3.84 o 
  -3  10   3       26.91       26.62      4.88 o 
  -2  10   3      124.66      133.72     12.15 o 
  -1  10   3       44.39       49.79      7.48 o 
   0  10   3        6.65        9.94      5.96 o 
   1  10   3       84.74       99.03     11.56 o 
   2  10   3      326.27      298.23     11.91 o 
   3  10   3        0.98        4.55      3.61 o 
   4  10   3        1.01        4.17      5.43 o 
   5  10   3       10.68       12.22      6.02 o 
   6  10   3        3.74       11.21      4.27 o 
  -6  11   3       21.35       32.23     15.93 o 
  -5  11   3        0.36        9.56      5.50 o 
  -4  11   3        4.37       14.58      5.43 o 
  -3  11   3       41.16       35.06      6.24 o 
  -2  11   3       85.64       84.00      8.96 o 
  -1  11   3      236.48      269.72      9.71 o 
   0  11   3        2.37        9.18      4.30 o 
   1  11   3       39.27       43.73      7.04 o 
   2  11   3       12.20       14.98      5.92 o 
   3  11   3      159.62      171.14     12.88 o 
   4  11   3        4.34       13.82      6.66 o 
   5  11   3        2.59       21.68     12.27 o 
  -6  12   3        0.02       -7.43     10.93 o 
  -5  12   3       19.84       14.24      3.42 o 
  -4  12   3        1.92       10.16      6.08 o 
  -3  12   3       49.62       41.09      7.58 o 
  -2  12   3       19.18       14.97      9.61 o 
  -1  12   3      260.43      277.21     16.40 o 
   0  12   3       31.55       41.31      6.88 o 
   1  12   3       62.84       53.58      8.18 o 
   2  12   3        4.37       12.11      4.93 o 
   3  12   3       72.92       71.74      9.25 o 
   4  12   3       10.17       11.67      8.70 o 
   5  12   3       14.43        6.98      7.73 o 
  -5  13   3       39.36       24.12      8.12 o 
  -4  13   3        8.94       13.70      5.79 o 
  -3  13   3       55.99       46.38      8.88 o 
  -2  13   3       30.01       35.76      9.11 o 
  -1  13   3        0.83       10.91      5.66 o 
   0  13   3      141.28      157.43     13.48 o 
   1  13   3      103.26       98.82     12.32 o 
   2  13   3      146.36      133.77     16.22 o 
   3  13   3        7.49        8.33      8.70 o 
   4  13   3       34.61       20.92      8.83 o 
  -4  14   3        0.90        5.19      5.40 o 
  -3  14   3        4.37        7.27      4.77 o 
  -2  14   3       27.80       19.03      6.40 o 
  -1  14   3        0.06        9.37      6.42 o 
   0  14   3        1.00        5.78      5.17 o 
   1  14   3       29.50       35.03      6.25 o 
   2  14   3      579.53      636.16     37.94 o 
   3  14   3        0.00       10.92      8.14 o 
  -3  15   3        7.84       20.02      8.30 o 
  -2  15   3       10.65       13.42      6.25 o 
  -1  15   3        0.09        9.74      6.09 o 
   0  15   3        7.11       15.35      6.68 o 
   1  15   3        1.30       -2.55      5.29 o 
   2  15   3       30.99       35.56      8.69 o 
  -9   0   4       12.47       10.74      5.50 o 
  -8   0   4       30.82       26.86     15.50 o 
  -7   0   4       59.39       58.79      9.53 o 
  -6   0   4     1497.44     1558.52     54.79 o 
  -5   0   4     1108.13     1092.41     23.20 o 
  -4   0   4      223.53      208.50      9.43 o 
  -3   0   4        0.91        1.71      2.90 o 
  -2   0   4       26.89       35.19      3.74 o 
  -1   0   4      194.92      216.03      8.24 o 
   0   0   4     5387.35     5136.91     68.44 o 
   1   0   4      382.16      388.37      4.25 o 
   2   0   4      261.53      279.37     11.95 o 
   3   0   4      230.64      203.41      6.57 o 
   4   0   4        0.09        1.33      3.21 o 
   5   0   4        3.85        6.73      5.62 o 
   6   0   4      257.13      271.60     24.10 o 
   7   0   4      184.42      120.86     54.66 o 
   8   0   4        1.56        5.70     14.88 o 
  -9   1   4       45.02       37.11     10.87 o 
  -8   1   4       30.16       31.97      4.91 o 
  -7   1   4      114.86      118.65      8.10 o 
  -6   1   4      594.44      608.08     12.57 o 
  -5   1   4      680.52      643.75     20.98 o 
  -4   1   4      126.61       92.44      6.22 o 
  -3   1   4       62.10       60.89      4.44 o 
  -2   1   4      751.49      749.87      5.65 o 
  -1   1   4     3301.80     3207.85     19.88 o 
   0   1   4      172.57      189.62      5.68 o 
   1   1   4      100.40       92.44      3.46 o 
   2   1   4       59.05       66.69      5.15 o 
   3   1   4      512.39      518.65      9.98 o 
   4   1   4      397.09      362.34      8.45 o 
   5   1   4      221.38      210.07      7.17 o 
   6   1   4       17.96       24.04      8.04 o 
   7   1   4       90.02       95.04     11.55 o 
   8   1   4        1.40       11.73      5.55 o 
  -9   2   4      149.41      138.13     20.67 o 
  -8   2   4        1.48        7.31      4.52 o 
  -7   2   4      110.39      112.63      8.08 o 
  -6   2   4      874.96      898.57     21.70 o 
  -5   2   4      227.60      215.27      8.85 o 
  -4   2   4       43.96       38.27      3.93 o 
  -3   2   4      207.39      196.42      5.05 o 
  -2   2   4      667.93      660.68      6.29 o 
  -1   2   4        0.01        3.48      1.39 o 
   0   2   4     2002.86     1899.24      8.74 o 
   1   2   4      496.37      502.61      4.48 o 
   2   2   4       17.27        8.51      3.20 o 
   3   2   4       65.22       51.00      3.78 o 
   4   2   4      105.91      113.32     13.52 o 
   5   2   4        3.98       16.25      4.70 o 
   6   2   4        0.35        6.70      4.07 o 
   7   2   4        3.96        8.71     12.61 o 
   8   2   4       12.04       12.20      8.13 o 
  -9   3   4        2.79        7.10      4.22 o 
  -8   3   4        1.47       11.39      4.68 o 
  -7   3   4       20.44       20.59      4.00 o 
  -6   3   4       58.15       55.43      8.11 o 
  -5   3   4       37.16       29.66      5.37 o 
  -4   3   4      193.92      214.73      7.23 o 
  -3   3   4      171.23      173.00      6.57 o 
  -2   3   4       70.01       71.60      2.94 o 
  -1   3   4        6.64        7.73      1.40 o 
   0   3   4        9.36        6.35      1.65 o 
   1   3   4        0.05        1.19      1.65 o 
   2   3   4      700.85      711.16     10.59 o 
   3   3   4      696.15      772.56     10.00 o 
   4   3   4      240.88      241.18     11.85 o 
   5   3   4      119.28      107.92      7.99 o 
   6   3   4       20.19       32.10      5.70 o 
   7   3   4        8.83       15.29      7.85 o 
   8   3   4       37.82       31.82      8.81 o 
  -8   4   4       57.38       35.62      7.65 o 
  -7   4   4      262.88      304.68     18.69 o 
  -6   4   4        7.77        9.75      3.69 o 
  -5   4   4      237.11      240.53     10.78 o 
  -4   4   4       10.82       18.66      3.27 o 
  -3   4   4     1769.21     1792.64     20.92 o 
  -2   4   4        0.55       -0.34      1.90 o 
  -1   4   4      209.49      238.89      4.47 o 
   0   4   4      526.04      520.35      6.52 o 
   1   4   4        3.52        6.62      2.05 o 
   2   4   4      231.52      222.08      7.00 o 
   3   4   4        0.66        2.67      3.03 o 
   4   4   4      431.20      445.75     13.93 o 
   5   4   4      183.32      168.66     10.10 o 
   6   4   4        0.05        2.81      5.30 o 
   7   4   4        0.61       10.33      4.73 o 
  -8   5   4      217.73      231.96     22.37 o 
  -7   5   4        3.83       13.70      2.98 o 
  -6   5   4       43.64       44.83      4.95 o 
  -5   5   4       13.51       16.76      7.37 o 
  -4   5   4       78.33       85.08      7.03 o 
  -3   5   4     1016.23     1053.28     12.29 o 
  -2   5   4       83.67       83.97      4.87 o 
  -1   5   4      973.86      978.32      9.18 o 
   0   5   4        0.94        1.26      1.78 o 
   1   5   4       25.78       21.22      2.12 o 
   2   5   4      342.37      306.17      7.30 o 
   3   5   4       26.34       28.49      3.31 o 
   4   5   4       35.72       54.12      6.24 o 
   5   5   4        8.09       12.27      4.49 o 
   6   5   4        1.25       16.75      4.00 o 
   7   5   4        5.59        4.37      7.21 o 
  -8   6   4       35.84       29.70      5.95 o 
  -7   6   4       28.73       32.22      4.86 o 
  -6   6   4        4.73       11.18      3.49 o 
  -5   6   4        1.60        9.64      3.14 o 
  -4   6   4       34.78       36.64      7.23 o 
  -3   6   4        0.05        4.98      2.61 o 
  -2   6   4       10.61        8.76      2.27 o 
  -1   6   4      166.58      161.04      5.75 o 
   0   6   4      550.32      565.97      7.06 o 
   1   6   4     4440.54     4524.91     34.30 o 
   2   6   4      456.95      484.06     10.24 o 
   3   6   4       12.89       12.32      4.64 o 
   4   6   4       27.61       30.77      4.22 o 
   5   6   4      102.35      104.40      8.11 o 
   6   6   4       65.48       64.00      8.41 o 
   7   6   4       20.78       40.08      7.65 o 
  -8   7   4       26.62       26.29      5.07 o 
  -7   7   4       33.49       35.02      4.22 o 
  -6   7   4        0.20        7.15      5.33 o 
  -5   7   4      175.69      186.56     12.73 o 
  -4   7   4       30.79       37.18      4.57 o 
  -3   7   4       64.29       59.64      4.40 o 
  -2   7   4        1.92        0.57      2.13 o 
  -1   7   4        1.80        6.02      2.04 o 
   0   7   4        5.30        3.73      1.57 o 
   1   7   4     2842.90     3007.87     49.70 o 
   2   7   4       54.12       62.63      5.69 o 
   3   7   4      198.01      195.17      9.82 o 
   4   7   4       14.33       14.64      2.84 o 
   5   7   4      138.19      133.30      9.49 o 
   6   7   4       19.19       20.90      6.33 o 
   7   7   4        0.26        9.49      5.87 o 
  -7   8   4       39.17       29.81      6.45 o 
  -6   8   4        5.44        8.56      3.38 o 
  -5   8   4       22.71       23.26      4.46 o 
  -4   8   4       12.08        8.87      3.66 o 
  -3   8   4       69.77       74.47      6.77 o 
  -2   8   4        1.16        1.28      2.05 o 
  -1   8   4      304.72      325.42      9.27 o 
   0   8   4      600.69      630.00      7.04 o 
   1   8   4       17.99       16.29      2.14 o 
   2   8   4      100.16      100.12      6.22 o 
   3   8   4       14.72       13.50      4.47 o 
   4   8   4        0.07        7.97      5.14 o 
   5   8   4        0.00        8.40      3.96 o 
   6   8   4       37.95       38.92      7.80 o 
   7   8   4        1.40        5.67      8.63 o 
  -7   9   4        8.72       12.35      5.23 o 
  -6   9   4        9.66        9.06      3.40 o 
  -5   9   4        3.92       12.13      3.29 o 
  -4   9   4      171.75      162.11      9.85 o 
  -3   9   4        9.41       11.09      3.18 o 
  -2   9   4        1.15        6.12      5.14 o 
  -1   9   4        6.11        9.98      6.14 o 
   0   9   4       12.78        9.14      2.83 o 
   1   9   4        0.57        1.75      3.53 o 
   2   9   4     3660.31     3735.86     24.33 o 
   3   9   4       12.72       11.85      3.01 o 
   4   9   4       17.66       12.93      4.71 o 
   5   9   4        6.95       10.62      5.04 o 
   6   9   4       10.13        7.52      4.58 o 
  -7  10   4        8.75       19.19      9.67 o 
  -6  10   4       36.39       35.46     12.63 o 
  -5  10   4        0.84        1.27      3.64 o 
  -4  10   4       66.58       61.26      7.63 o 
  -3  10   4       51.82       43.52      6.20 o 
  -2  10   4     1002.91     1091.85     21.60 o 
  -1  10   4      221.83      226.08     10.64 o 
   0  10   4       69.61       98.09     10.77 o 
   1  10   4        0.04       -4.66      5.95 o 
   2  10   4      645.28      603.85     13.47 o 
   3  10   4      396.75      382.98     13.35 o 
   4  10   4        2.66       -4.21      7.95 o 
   5  10   4       34.42       29.68      7.59 o 
   6  10   4        0.26        7.25      4.80 o 
  -6  11   4        1.59        1.27      5.53 o 
  -5  11   4       25.11       32.91      7.45 o 
  -4  11   4        7.03       11.34      5.29 o 
  -3  11   4        6.46       12.90      5.57 o 
  -2  11   4        5.21       12.47      5.47 o 
  -1  11   4      108.79      108.62     10.75 o 
   0  11   4       94.72       98.52     10.05 o 
   1  11   4      103.01       92.68     10.33 o 
   2  11   4       72.70       69.95      8.25 o 
   3  11   4      494.21      467.75     14.76 o 
   4  11   4       21.90       23.43      7.92 o 
   5  11   4        2.97       11.53      4.78 o 
  -6  12   4       29.24       26.30     11.12 o 
  -5  12   4       19.90       17.33      6.05 o 
  -4  12   4       11.12       14.09      5.95 o 
  -3  12   4       17.64       20.60      6.28 o 
  -2  12   4        1.96        7.74      5.11 o 
  -1  12   4      275.18      275.69     11.46 o 
   0  12   4       38.08       35.69      5.57 o 
   1  12   4        5.59       -0.12      3.59 o 
   2  12   4        0.17        5.29      5.80 o 
   3  12   4       40.33       21.04     10.39 o 
   4  12   4        7.77        4.29      7.71 o 
   5  12   4       19.23       16.74      6.64 o 
  -5  13   4       48.97       23.58      7.12 o 
  -4  13   4        1.20        8.72      7.45 o 
  -3  13   4       32.71       31.86      7.15 o 
  -2  13   4        3.57        5.49      4.17 o 
  -1  13   4       45.91       44.57      7.55 o 
   0  13   4       45.52       42.61      8.47 o 
   1  13   4      283.51      309.25     16.76 o 
   2  13   4      345.32      341.89     31.18 o 
   3  13   4       20.32       15.82      8.71 o 
   4  13   4        7.18       11.91      7.09 o 
  -4  14   4        6.86        9.41      9.31 o 
  -3  14   4        0.21        4.77      4.01 o 
  -2  14   4        0.04        7.36      7.77 o 
  -1  14   4        2.82        8.19      4.41 o 
   0  14   4       21.11       23.46      5.53 o 
   1  14   4      299.74      310.82     22.01 o 
   2  14   4       25.07       34.10      6.20 o 
   3  14   4       11.92       17.58      7.19 o 
  -3  15   4        4.41        3.61      5.36 o 
  -2  15   4       10.60        6.86      7.18 o 
  -1  15   4        2.07       13.05      5.27 o 
   0  15   4        6.74        7.47      5.65 o 
   1  15   4       17.03       16.15      6.91 o 
   2  15   4        2.51       -5.95      8.74 o 
  -9   1   5        0.49        5.99      4.88 o 
  -8   1   5       10.53       11.78      3.85 o 
  -7   1   5      770.47      802.74     18.16 o 
  -6   1   5      134.77      125.47      9.40 o 
  -5   1   5      273.02      274.80      8.40 o 
  -4   1   5       96.71       89.71      6.56 o 
  -3   1   5       82.94       75.28      4.54 o 
  -2   1   5     2166.36     2101.54      9.95 o 
  -1   1   5       55.32       51.19      3.27 o 
   0   1   5      474.84      446.27      4.16 o 
   1   1   5      320.29      291.55      4.85 o 
   2   1   5      528.71      511.92      8.11 o 
   3   1   5       13.36       15.84      2.74 o 
   4   1   5      122.79      109.83      9.50 o 
   5   1   5        0.28        9.26      5.16 o 
   6   1   5      149.40      160.66     13.92 o 
   7   1   5        3.97        4.26      5.96 o 
   8   1   5       23.69       21.88      6.41 o 
  -9   2   5        0.27       16.56      4.50 o 
  -8   2   5        0.29        5.72      4.37 o 
  -7   2   5      598.90      611.76     14.48 o 
  -6   2   5      215.64      201.82     11.67 o 
  -5   2   5      771.06      740.41     12.51 o 
  -4   2   5       48.92       43.27      4.90 o 
  -3   2   5      663.10      715.16     14.65 o 
  -2   2   5     3200.77     3174.53     13.80 o 
  -1   2   5     3390.41     3188.98     13.19 o 
   0   2   5      259.03      224.42      3.93 o 
   1   2   5       56.22       45.78      2.43 o 
   2   2   5        2.82        5.77      1.81 o 
   3   2   5        1.32        7.20      2.83 o 
   4   2   5      176.10      172.41     13.95 o 
   5   2   5      100.17       97.32      7.47 o 
   6   2   5       60.20       55.80     11.81 o 
   7   2   5        4.15       14.20      5.00 o 
  -9   3   5       14.46       13.07      4.89 o 
  -8   3   5       86.16       67.95      6.55 o 
  -7   3   5        2.84       20.34      6.32 o 
  -6   3   5      193.62      199.34     10.37 o 
  -5   3   5       41.02       38.20      4.28 o 
  -4   3   5       26.55       19.14      3.01 o 
  -3   3   5        8.84        9.37      2.10 o 
  -2   3   5       30.26       32.17      3.85 o 
  -1   3   5      182.52      159.03      3.46 o 
   0   3   5     1389.79     1356.78      8.85 o 
   1   3   5      139.96      123.89      6.77 o 
   2   3   5      275.48      277.67     11.55 o 
   3   3   5        4.15        2.61      4.30 o 
   4   3   5       61.00       65.86      6.93 o 
   5   3   5        6.73       10.43      4.10 o 
   6   3   5        1.04        8.74      7.37 o 
   7   3   5       24.34       14.17     13.40 o 
  -8   4   5       83.90       68.72      6.43 o 
  -7   4   5       14.04        7.62      3.57 o 
  -6   4   5       16.08       18.46      3.82 o 
  -5   4   5       36.38       40.61      4.87 o 
  -4   4   5     1705.08     1810.71     24.58 o 
  -3   4   5       12.86       11.83      2.12 o 
  -2   4   5        0.90        1.73      2.18 o 
  -1   4   5      238.38      226.04      5.44 o 
   0   4   5      100.59      101.22      4.20 o 
   1   4   5       44.28       62.90      5.65 o 
   2   4   5      156.61      154.79      5.80 o 
   3   4   5      824.30      831.86     15.08 o 
   4   4   5       21.41       17.81      4.31 o 
   5   4   5        1.12        2.92      4.25 o 
   6   4   5        3.25       15.59      4.89 o 
   7   4   5        0.89       -0.53     12.70 o 
  -8   5   5        7.43       16.19      4.57 o 
  -7   5   5       42.74       56.37      5.89 o 
  -6   5   5       77.13       81.85      7.16 o 
  -5   5   5        3.20        7.01      4.11 o 
  -4   5   5      184.87      212.23      8.50 o 
  -3   5   5      253.98      256.09      6.61 o 
  -2   5   5       78.56       83.49      5.20 o 
  -1   5   5        7.19        6.93      1.82 o 
   0   5   5       30.57       32.67      3.37 o 
   1   5   5     1455.96     1554.59     10.15 o 
   2   5   5     1163.69     1120.47     25.05 o 
   3   5   5       17.21       14.28      2.51 o 
   4   5   5        4.09        2.31      5.69 o 
   5   5   5        4.06        6.58      6.28 o 
   6   5   5        2.25       11.83      3.93 o 
   7   5   5       20.93       21.18     11.44 o 
  -8   6   5        9.28       17.77      4.29 o 
  -7   6   5       59.26       76.56      8.40 o 
  -6   6   5        6.02       14.05      3.75 o 
  -5   6   5        0.41        5.04      3.92 o 
  -4   6   5       17.91       24.01      4.16 o 
  -3   6   5        2.74        9.00      3.39 o 
  -2   6   5      150.80      151.83      6.43 o 
  -1   6   5      400.78      415.48      8.04 o 
   0   6   5      606.06      626.53     11.81 o 
   1   6   5      511.88      494.40     10.47 o 
   2   6   5        0.10        4.30      3.40 o 
   3   6   5      146.84      143.09      7.90 o 
   4   6   5      104.21      118.53      7.96 o 
   5   6   5       95.03       85.93      8.63 o 
   6   6   5       14.93       15.90      6.92 o 
   7   6   5        0.21       16.93      6.99 o 
  -8   7   5        6.33       22.26      4.57 o 
  -7   7   5       42.27       32.93      5.42 o 
  -6   7   5        9.25       14.09      5.88 o 
  -5   7   5      389.11      414.14      9.90 o 
  -4   7   5       27.51       27.04      3.95 o 
  -3   7   5        0.06        7.09      2.91 o 
  -2   7   5        2.77        8.89      2.52 o 
  -1   7   5      915.67      949.52     16.95 o 
   0   7   5     1622.89     1763.66     21.73 o 
   1   7   5       80.03       90.28      6.29 o 
   2   7   5        2.05        7.11      3.05 o 
   3   7   5        0.98        1.34      2.36 o 
   4   7   5      430.96      417.18     11.60 o 
   5   7   5       52.04       47.12      6.52 o 
   6   7   5       19.89       20.14      6.67 o 
   7   7   5        0.02        7.00      5.31 o 
  -8   8   5       27.83       23.15      6.32 o 
  -7   8   5       18.50       15.08      5.31 o 
  -6   8   5        1.72        5.68      4.19 o 
  -5   8   5        3.56        7.58      3.90 o 
  -4   8   5       12.32       14.41      3.24 o 
  -3   8   5       54.77       59.62      5.35 o 
  -2   8   5       11.04       11.88      2.03 o 
  -1   8   5      231.02      243.35      7.97 o 
   0   8   5       82.46       81.92      5.31 o 
   1   8   5        1.03        3.52      2.54 o 
   2   8   5      190.09      199.63      7.91 o 
   3   8   5      683.48      671.79     12.05 o 
   4   8   5      127.21      116.59     10.03 o 
   5   8   5        2.19       13.70      4.36 o 
   6   8   5        1.19        1.12      4.45 o 
  -7   9   5        1.33        3.16      4.86 o 
  -6   9   5       21.57       22.74      7.89 o 
  -5   9   5       17.03       25.27      4.41 o 
  -4   9   5        8.96       18.29      3.07 o 
  -3   9   5       53.04       58.91      6.13 o 
  -2   9   5       56.32       42.70      5.04 o 
  -1   9   5       16.68       13.55      5.54 o 
   0   9   5        2.26        2.03      2.71 o 
   1   9   5      467.42      466.73     19.08 o 
   2   9   5      342.86      367.51      9.48 o 
   3   9   5       71.23       66.48      5.40 o 
   4   9   5        4.20        8.52      7.39 o 
   5   9   5        0.28       10.60      3.66 o 
   6   9   5       21.90       13.26      3.32 o 
  -7  10   5       14.20       17.86     10.13 o 
  -6  10   5        3.49       12.72      4.22 o 
  -5  10   5       20.02       25.13      4.53 o 
  -4  10   5       17.21       20.08      5.48 o 
  -3  10   5       22.10       17.24      3.81 o 
  -2  10   5       69.41       72.96      7.83 o 
  -1  10   5        1.90       12.23      5.92 o 
   0  10   5      153.74      148.65     11.13 o 
   1  10   5     1053.62     1079.46     16.93 o 
   2  10   5       13.14        8.58      4.99 o 
   3  10   5      203.73      201.96     10.34 o 
   4  10   5        8.60        8.26      5.91 o 
   5  10   5       21.72       15.90      9.43 o 
   6  10   5        4.06       12.31      4.40 o 
  -6  11   5       13.96       36.60      8.51 o 
  -5  11   5        0.00        8.29      7.85 o 
  -4  11   5       14.22       20.43      5.60 o 
  -3  11   5       97.36       78.91      9.04 o 
  -2  11   5       52.69       42.46      7.30 o 
  -1  11   5        5.80       10.67      7.10 o 
   0  11   5       60.81       59.80      7.25 o 
   1  11   5       15.15       12.37      4.06 o 
   2  11   5     1635.37     1779.64     30.58 o 
   3  11   5        6.65        8.85      5.93 o 
   4  11   5        7.52       12.22      5.58 o 
   5  11   5        1.14       -0.42      7.19 o 
  -6  12   5        1.00       -0.75      9.92 o 
  -5  12   5       15.52       19.68      5.94 o 
  -4  12   5        1.54       -3.96      6.48 o 
  -3  12   5        0.33        3.39      5.54 o 
  -2  12   5       15.74       17.76      4.35 o 
  -1  12   5       15.19       15.71      5.59 o 
   0  12   5       11.69        9.56      5.16 o 
   1  12   5      237.41      266.46     19.15 o 
   2  12   5      411.39      376.52     14.23 o 
   3  12   5      114.37      117.97     14.42 o 
   4  12   5       35.06       36.32     12.50 o 
  -5  13   5        0.44        3.39     12.80 o 
  -4  13   5        1.69       16.15      6.96 o 
  -3  13   5       19.85       17.99      5.06 o 
  -2  13   5       16.71       14.48      3.69 o 
  -1  13   5      118.55      118.89     11.28 o 
   0  13   5        8.68       12.71      5.44 o 
   1  13   5      178.54      177.38     15.71 o 
   2  13   5       57.02       49.93     11.65 o 
   3  13   5      148.18      103.54     16.19 o 
   4  13   5       15.88       21.88      7.63 o 
  -4  14   5        0.35       11.68      6.27 o 
  -3  14   5        3.81       13.56      4.60 o 
  -2  14   5       55.10       73.90     12.90 o 
  -1  14   5       35.66       35.90      8.41 o 
   0  14   5        2.72        2.63      8.24 o 
   1  14   5       96.11      100.45     12.01 o 
   2  14   5        0.51       16.33      9.08 o 
   3  14   5        1.82       10.44      8.82 o 
  -3  15   5        8.86       11.22      7.23 o 
  -2  15   5        7.36       10.81      5.92 o 
  -1  15   5       24.97       24.70      5.61 o 
   0  15   5      104.83       95.58     14.31 o 
   1  15   5       32.17       44.31     10.96 o 
  -9   0   6       67.86       66.05     11.15 o 
  -8   0   6        1.26        6.58      5.60 o 
  -7   0   6      712.36      678.00     23.71 o 
  -6   0   6        3.55        5.85      5.52 o 
  -5   0   6      349.21      331.92     15.62 o 
  -4   0   6      772.68      812.57     14.14 o 
  -3   0   6      599.65      627.65      9.38 o 
  -2   0   6      163.90      226.76      7.52 o 
  -1   0   6       41.37       45.23      4.72 o 
   0   0   6       17.37        9.60      2.95 o 
   1   0   6     3037.65     3176.22     57.33 o 
   2   0   6      550.70      559.51      9.37 o 
   3   0   6       17.48        9.02      4.76 o 
   4   0   6      519.57      506.78     24.59 o 
   5   0   6        3.74        4.68      6.40 o 
   6   0   6      243.61      228.15     47.31 o 
   7   0   6       23.25       24.68     11.41 o 
  -9   1   6       27.36       26.44      6.46 o 
  -8   1   6        8.60       15.05      4.41 o 
  -7   1   6      465.87      458.58     12.82 o 
  -6   1   6      718.48      698.49     14.02 o 
  -5   1   6        1.79        5.21      2.84 o 
  -4   1   6      145.07      133.17      7.14 o 
  -3   1   6     2492.18     2637.36     21.80 o 
  -2   1   6     2774.90     2871.67     24.29 o 
  -1   1   6      349.12      287.49      3.82 o 
   0   1   6     3664.06     3541.65     26.81 o 
   1   1   6       17.21       15.88      2.89 o 
   2   1   6      138.68      129.61      5.93 o 
   3   1   6      372.31      353.58     13.87 o 
   4   1   6        5.75        6.28      2.66 o 
   5   1   6       39.66       41.04      8.26 o 
   6   1   6        0.46       11.79     10.76 o 
   7   1   6        0.56       13.17      4.84 o 
  -9   2   6       14.87       23.82      8.67 o 
  -8   2   6        3.74       22.03      4.74 o 
  -7   2   6        9.63        8.28      3.60 o 
  -6   2   6     2808.14     3006.24     35.51 o 
  -5   2   6        1.89       10.33      3.10 o 
  -4   2   6      560.74      516.15      8.55 o 
  -3   2   6     2730.68     3026.62     27.93 o 
  -2   2   6      377.21      415.80     10.26 o 
  -1   2   6      192.80      169.42      3.96 o 
   0   2   6      784.38      783.93      6.17 o 
   1   2   6     1513.12     1558.57     19.03 o 
   2   2   6        1.90        5.24      4.50 o 
   3   2   6       78.00       83.81      8.56 o 
   4   2   6        0.38        6.58      3.62 o 
   5   2   6        7.23        9.67      3.82 o 
   6   2   6       63.25       61.69     12.68 o 
   7   2   6        3.55       10.34      7.48 o 
  -9   3   6        0.23        7.51      4.96 o 
  -8   3   6        9.24       14.05      5.08 o 
  -7   3   6      159.34      161.12      9.13 o 
  -6   3   6      394.62      403.88     12.18 o 
  -5   3   6       28.26       22.33      3.11 o 
  -4   3   6       45.72       52.58      4.97 o 
  -3   3   6       91.04       92.95      3.52 o 
  -2   3   6       10.53       11.39      2.38 o 
  -1   3   6       81.01       72.90      5.01 o 
   0   3   6      307.11      310.65      4.90 o 
   1   3   6      520.23      515.34      8.64 o 
   2   3   6      113.65      133.00      8.49 o 
   3   3   6      263.92      271.85     10.06 o 
   4   3   6        5.02       13.75      3.71 o 
   5   3   6       17.14       10.49      4.09 o 
   6   3   6        3.19        9.24      6.34 o 
   7   3   6       65.19       65.51     10.50 o 
  -8   4   6       42.70       45.23      5.71 o 
  -7   4   6        6.67       11.58      4.02 o 
  -6   4   6       64.29       66.23      5.03 o 
  -5   4   6      237.50      236.02     11.92 o 
  -4   4   6       20.77       39.20      3.96 o 
  -3   4   6      119.54      109.61      5.71 o 
  -2   4   6       18.32       21.50      2.59 o 
  -1   4   6      143.31      116.46      3.69 o 
   0   4   6     1780.46     1969.52     18.98 o 
   1   4   6      134.74      136.22      4.81 o 
   2   4   6      317.39      326.75      7.03 o 
   3   4   6        2.65        0.82      4.53 o 
   4   4   6        0.27        1.09      3.66 o 
   5   4   6       76.11       80.09      7.68 o 
   6   4   6        0.10       -2.15      6.80 o 
   7   4   6      125.89      145.15     12.61 o 
  -8   5   6        0.12        7.00      6.26 o 
  -7   5   6      139.46      126.93     10.61 o 
  -6   5   6       10.40       14.47      4.33 o 
  -5   5   6      220.46      214.88     10.13 o 
  -4   5   6      269.07      281.80      8.07 o 
  -3   5   6        4.92        3.02      1.94 o 
  -2   5   6      624.67      598.16     10.52 o 
  -1   5   6      645.67      637.50      8.23 o 
   0   5   6     1498.04     1702.89     22.05 o 
   1   5   6       65.88       63.26      4.45 o 
   2   5   6       65.14       73.89      4.34 o 
   3   5   6       35.54       25.59      4.63 o 
   4   5   6      283.46      266.09     12.09 o 
   5   5   6        2.41        9.05      4.09 o 
   6   5   6       32.51       35.11      6.77 o 
   7   5   6       29.83       27.16      6.40 o 
  -8   6   6        8.86        2.85      3.95 o 
  -7   6   6       38.40       36.58      6.24 o 
  -6   6   6       17.42       16.72      2.68 o 
  -5   6   6       96.29       95.26      7.16 o 
  -4   6   6      243.03      226.94      9.88 o 
  -3   6   6       10.67       12.12      2.73 o 
  -2   6   6      312.30      307.42      6.23 o 
  -1   6   6      456.83      584.77     49.98 o 
   0   6   6       25.94       25.62      3.01 o 
   1   6   6       75.55       87.07      6.09 o 
   2   6   6      622.19      598.72      9.69 o 
   3   6   6       74.62       71.25      7.39 o 
   4   6   6       92.37      114.21      8.74 o 
   5   6   6        2.44       10.54      4.74 o 
   6   6   6        2.68        2.04      8.27 o 
   7   6   6        2.12        8.89      4.53 o 
  -8   7   6       11.33       25.00      6.11 o 
  -7   7   6       25.14       27.39      6.55 o 
  -6   7   6       12.18       15.02      3.50 o 
  -5   7   6        5.90       10.61      2.98 o 
  -4   7   6       65.90       68.61      5.84 o 
  -3   7   6       35.79       38.58      4.91 o 
  -2   7   6       82.38       78.96      6.20 o 
  -1   7   6      851.31      887.93     16.56 o 
   0   7   6       26.84       18.05      3.07 o 
   1   7   6      301.66      331.65      8.73 o 
   2   7   6       25.41       19.73      4.16 o 
   3   7   6     1987.77     2033.90     27.19 o 
   4   7   6      174.89      176.51     10.25 o 
   5   7   6        0.71        7.76      7.67 o 
   6   7   6        0.00        0.42      5.95 o 
  -8   8   6       35.30       37.12      5.64 o 
  -7   8   6        2.69       11.21      4.77 o 
  -6   8   6        8.05        8.96      3.18 o 
  -5   8   6       16.63       19.32      5.97 o 
  -4   8   6        5.37       15.26      3.86 o 
  -3   8   6        1.27        9.03      2.93 o 
  -2   8   6       10.36        9.36      3.34 o 
  -1   8   6       80.59       78.25      5.29 o 
   0   8   6       40.14       44.60      6.08 o 
   1   8   6        0.77        6.96      2.71 o 
   2   8   6      214.67      221.04     12.39 o 
   3   8   6      506.43      502.90     12.95 o 
   4   8   6       43.78       35.21      5.06 o 
   5   8   6       11.34       14.05      4.57 o 
   6   8   6        0.06        1.88      4.94 o 
  -7   9   6       28.58       28.63      5.45 o 
  -6   9   6       24.59       26.35      5.69 o 
  -5   9   6       11.67       21.76      4.01 o 
  -4   9   6        8.56        3.31      3.63 o 
  -3   9   6        7.91        9.77      3.25 o 
  -2   9   6      245.55      238.38      7.76 o 
  -1   9   6        1.52        3.86      2.68 o 
   0   9   6       71.79       80.17      7.55 o 
   1   9   6      542.92      536.77     13.54 o 
   2   9   6      707.19      722.96     15.77 o 
   3   9   6       38.86       52.58      5.36 o 
   4   9   6       18.80       24.14      5.38 o 
   5   9   6      219.27      216.61     13.30 o 
   6   9   6       11.68        9.23      4.98 o 
  -7  10   6        2.69       14.73      6.61 o 
  -6  10   6        2.04       14.39      6.16 o 
  -5  10   6       27.78       25.81      5.50 o 
  -4  10   6       42.41       41.82      5.83 o 
  -3  10   6       44.25       28.98      5.71 o 
  -2  10   6        0.29        6.34      4.66 o 
  -1  10   6        6.29        6.94      5.56 o 
   0  10   6        5.11        3.78      4.33 o 
   1  10   6     1240.22     1279.25     12.87 o 
   2  10   6      882.76      890.11     11.61 o 
   3  10   6       15.21       17.73      5.02 o 
   4  10   6        1.82       12.10      5.17 o 
   5  10   6       58.85       45.00      9.11 o 
  -6  11   6        1.74       12.68      7.55 o 
  -5  11   6        8.21        6.98     10.52 o 
  -4  11   6        1.40       -3.61      6.11 o 
  -3  11   6       76.92       68.85      9.15 o 
  -2  11   6       57.80       61.38      8.13 o 
  -1  11   6      150.54      178.81     12.00 o 
   0  11   6       38.37       62.72     10.77 o 
   1  11   6       32.02       18.36      5.94 o 
   2  11   6      155.61      146.89     13.65 o 
   3  11   6      156.57      151.07     15.19 o 
   4  11   6       92.24       86.61     14.61 o 
   5  11   6        2.08       12.90      6.58 o 
  -6  12   6        0.10       14.81      6.71 o 
  -5  12   6       10.60       17.57      8.11 o 
  -4  12   6        0.40       24.22      8.68 o 
  -3  12   6        0.04       -0.65      6.94 o 
  -2  12   6       11.92       19.43      6.09 o 
  -1  12   6       58.84       66.02     13.33 o 
   0  12   6       43.56       42.81     13.63 o 
   1  12   6       10.65       18.18      6.54 o 
   2  12   6      384.11      336.90     18.47 o 
   3  12   6       51.29       44.43     10.48 o 
   4  12   6       46.84       44.85     10.84 o 
  -5  13   6        6.95        3.83      5.94 o 
  -4  13   6       15.11       11.84      6.18 o 
  -3  13   6        0.77        1.46      5.86 o 
  -2  13   6      166.72      134.73     13.06 o 
  -1  13   6        0.41        3.23     13.57 o 
   0  13   6       11.89       13.26      4.97 o 
   1  13   6       18.48       17.80      5.47 o 
   2  13   6      420.99      412.90     14.53 o 
   3  13   6      127.00      148.09     17.13 o 
  -4  14   6       18.70       21.87      7.53 o 
  -3  14   6       31.74       37.59      8.64 o 
  -2  14   6       37.94       27.51      7.77 o 
  -1  14   6        3.52       11.52      6.00 o 
   0  14   6       78.18       60.94     16.39 o 
   1  14   6        8.36        7.73      5.87 o 
   2  14   6        0.57       -2.87     11.19 o 
  -2  15   6        0.08        4.37      7.10 o 
  -1  15   6       48.70       40.54      7.92 o 
   0  15   6        5.50       17.90      5.24 o 
   1  15   6        0.05        9.33      4.72 o 
  -9   1   7       16.83       11.10      5.53 o 
  -8   1   7        4.77       13.52      4.75 o 
  -7   1   7       39.68       35.52      5.77 o 
  -6   1   7      140.53      142.59      9.55 o 
  -5   1   7       19.25       25.09      3.88 o 
  -4   1   7      288.74      326.16      6.64 o 
  -3   1   7      365.61      391.22      6.19 o 
  -2   1   7     4697.68     5201.03     89.88 o 
  -1   1   7       91.06       85.69      4.97 o 
   0   1   7      103.64       98.14      4.18 o 
   1   1   7     1009.81     1137.70     10.10 o 
   2   1   7      240.86      205.48      7.75 o 
   3   1   7       74.30       72.74      7.18 o 
   4   1   7       42.92       52.63      6.64 o 
   5   1   7       15.07       14.85      7.09 o 
   6   1   7       10.55       19.43      6.08 o 
   7   1   7        1.81       14.59      5.39 o 
  -9   2   7       16.07       13.98      6.33 o 
  -8   2   7       13.77       16.64      4.01 o 
  -7   2   7       33.98       34.19      4.04 o 
  -6   2   7       88.74       96.78      9.30 o 
  -5   2   7       46.96       55.49      5.38 o 
  -4   2   7      410.49      407.51      7.94 o 
  -3   2   7      356.53      351.33     10.98 o 
  -2   2   7     3552.55     3580.66     48.94 o 
  -1   2   7       62.08       56.70      3.38 o 
   0   2   7      253.74      250.01      4.63 o 
   1   2   7      419.90      444.38      5.95 o 
   2   2   7      132.62      115.27      8.38 o 
   3   2   7      125.19      124.78     11.48 o 
   4   2   7        1.66        7.64      4.23 o 
   5   2   7       46.30       44.00      7.58 o 
   6   2   7        8.96        9.71      4.74 o 
   7   2   7        2.80        9.94      5.37 o 
  -9   3   7        0.08        5.70      6.89 o 
  -8   3   7       46.24       61.13      6.25 o 
  -7   3   7        9.01        6.90      6.05 o 
  -6   3   7      434.81      428.38     12.78 o 
  -5   3   7        2.96        5.38      2.03 o 
  -4   3   7      111.55      106.18      4.81 o 
  -3   3   7       16.04        8.80      1.94 o 
  -2   3   7       52.17       49.06      4.07 o 
  -1   3   7     1582.23     1629.34     15.90 o 
   0   3   7      418.12      480.55      7.31 o 
   1   3   7        4.34        3.21      2.21 o 
   2   3   7        4.92        9.64      3.64 o 
   3   3   7      264.70      243.07      7.30 o 
   4   3   7       21.37       15.86      4.81 o 
   5   3   7        1.71       20.00      3.96 o 
   6   3   7       45.09       40.02      7.51 o 
   7   3   7       22.95       26.49      7.22 o 
  -9   4   7        5.49       18.01      6.12 o 
  -8   4   7       41.86       45.07      6.14 o 
  -7   4   7       43.99       46.91      6.08 o 
  -6   4   7       12.02       14.07      5.16 o 
  -5   4   7     1402.52     1486.79     29.70 o 
  -4   4   7       75.91       68.16      4.30 o 
  -3   4   7       32.46       35.39      2.51 o 
  -2   4   7        1.30        3.86      1.69 o 
  -1   4   7      140.27      141.38      5.94 o 
   0   4   7      669.77      790.35     10.78 o 
   1   4   7      116.15       97.64      4.97 o 
   2   4   7      304.58      305.25      7.92 o 
   3   4   7       35.50       35.09      4.86 o 
   4   4   7      780.30      738.62     15.14 o 
   5   4   7       15.89       16.25      6.10 o 
   6   4   7        1.75       15.47      6.09 o 
   7   4   7        8.32        8.37      6.29 o 
  -8   5   7        0.14        2.72      4.84 o 
  -7   5   7       77.67       89.63      7.47 o 
  -6   5   7       38.85       41.35      6.52 o 
  -5   5   7     1336.96     1378.55     16.53 o 
  -4   5   7      202.42      218.98      8.73 o 
  -3   5   7       28.97       27.19      5.91 o 
  -2   5   7        8.93       10.25      1.68 o 
  -1   5   7     1623.89     1774.63     30.69 o 
   0   5   7       20.74       20.24      4.28 o 
   1   5   7       41.00       40.96      4.98 o 
   2   5   7       51.37       52.69      4.36 o 
   3   5   7       46.98       45.07      5.49 o 
   4   5   7      761.64      719.53     12.89 o 
   5   5   7        0.30        1.10      4.45 o 
   6   5   7       15.44       30.79      7.29 o 
   7   5   7       17.98        8.86      5.71 o 
  -8   6   7       11.90       18.86      4.53 o 
  -7   6   7       10.58       24.01      7.83 o 
  -6   6   7        0.00        6.33      5.42 o 
  -5   6   7      336.88      319.05     12.39 o 
  -4   6   7       66.53       68.60      6.56 o 
  -3   6   7       45.55       44.68      4.22 o 
  -2   6   7      196.34      217.49      6.62 o 
  -1   6   7      232.73      234.16      6.19 o 
   0   6   7        0.99        3.48      2.97 o 
   1   6   7      124.55      133.80      8.21 o 
   2   6   7       60.64       52.64      4.45 o 
   3   6   7       68.25       71.51      7.35 o 
   4   6   7       11.26       14.86      5.32 o 
   5   6   7        3.95       14.20      4.07 o 
   6   6   7       46.97       45.17      7.49 o 
  -8   7   7        1.54        9.62      4.39 o 
  -7   7   7       49.08       39.33      7.44 o 
  -6   7   7        2.89        1.24      5.42 o 
  -5   7   7       49.21       46.84      4.98 o 
  -4   7   7      551.21      548.23     11.31 o 
  -3   7   7        3.23        2.95      3.26 o 
  -2   7   7      115.53      123.75      6.81 o 
  -1   7   7        9.54        5.12      3.84 o 
   0   7   7       12.53       16.25      3.94 o 
   1   7   7       19.64       16.34      3.11 o 
   2   7   7      123.12       94.23      6.55 o 
   3   7   7     1248.94     1292.77     15.25 o 
   4   7   7       36.33       33.19      5.54 o 
   5   7   7       57.67       69.80      8.63 o 
   6   7   7        4.70       11.80      7.44 o 
  -8   8   7       95.06      106.50     19.93 o 
  -7   8   7       18.63       31.72      7.04 o 
  -6   8   7       18.22       20.36      3.67 o 
  -5   8   7        1.50        8.60      2.95 o 
  -4   8   7       15.70       17.34      3.53 o 
  -3   8   7       93.20       89.66      7.42 o 
  -2   8   7      127.02      129.58      6.78 o 
  -1   8   7       10.13        6.61      2.33 o 
   0   8   7       57.56       58.26      4.89 o 
   1   8   7       46.38       44.64      5.46 o 
   2   8   7      598.53      600.93     13.18 o 
   3   8   7      175.27      174.13     11.18 o 
   4   8   7       22.26       17.73      3.93 o 
   5   8   7       31.51       27.08      7.95 o 
   6   8   7        1.30       12.65      4.64 o 
  -7   9   7        0.15        9.92      3.26 o 
  -6   9   7        0.46        1.31      5.87 o 
  -5   9   7        2.29       15.34      4.59 o 
  -4   9   7        3.96        7.72      3.07 o 
  -3   9   7       32.88       32.95      4.55 o 
  -2   9   7        1.07        4.71      2.91 o 
  -1   9   7        2.60       13.42      3.62 o 
   0   9   7       10.55        8.77      2.84 o 
   1   9   7      394.74      403.03     13.54 o 
   2   9   7      105.16       93.44      6.18 o 
   3   9   7        3.06        6.31      4.26 o 
   4   9   7        3.68        6.32      3.61 o 
   5   9   7        0.14        0.65      4.47 o 
  -7  10   7        0.81        7.62      7.55 o 
  -6  10   7       18.71       19.74      5.81 o 
  -5  10   7        0.17        7.09      2.83 o 
  -4  10   7        3.61        9.53      4.25 o 
  -3  10   7        0.01        8.33      3.83 o 
  -2  10   7        0.04        5.04      4.41 o 
  -1  10   7       22.55       27.16      4.31 o 
   0  10   7        2.94        7.29      4.47 o 
   1  10   7       42.09       44.69      5.38 o 
   2  10   7       24.95       14.70      4.21 o 
   3  10   7       20.83       29.39      6.20 o 
   4  10   7       62.41       58.95      9.81 o 
   5  10   7       22.64        5.74      8.57 o 
  -6  11   7        4.27        8.53     10.01 o 
  -5  11   7        0.09       13.73     10.98 o 
  -4  11   7        1.72        4.99      6.38 o 
  -3  11   7        0.72        4.78      4.77 o 
  -2  11   7        3.73       11.29      8.67 o 
  -1  11   7        8.99       18.97      5.73 o 
   0  11   7        6.59       10.34      5.47 o 
   1  11   7      259.15      277.34     11.18 o 
   2  11   7        0.24       14.19      4.54 o 
   3  11   7        3.65       14.17      6.17 o 
   4  11   7       25.48       28.13      7.38 o 
   5  11   7      124.21       80.25     16.17 o 
  -6  12   7       12.62        9.11      5.77 o 
  -5  12   7        0.76       -2.54      7.85 o 
  -4  12   7        3.40       16.01      6.69 o 
  -3  12   7       25.27       23.06      6.24 o 
  -2  12   7        7.00       13.49      6.36 o 
  -1  12   7        2.67        4.52      4.51 o 
   0  12   7       42.52       41.69      6.20 o 
   1  12   7        0.47       10.59      7.04 o 
   2  12   7      167.54      174.26     12.37 o 
   3  12   7       29.60       33.53      8.21 o 
   4  12   7        0.42        5.05      6.81 o 
  -5  13   7       24.40       11.47      5.57 o 
  -4  13   7       11.18       16.27      6.24 o 
  -3  13   7       29.24       33.71      8.99 o 
  -2  13   7       15.58       14.85      5.71 o 
  -1  13   7        0.04        0.60      6.71 o 
   0  13   7        4.78        7.08      7.80 o 
   1  13   7        8.74       11.04      4.52 o 
   2  13   7      386.06      332.48     22.29 o 
   3  13   7       23.86       17.12      9.47 o 
  -4  14   7       42.60       28.24      6.34 o 
  -3  14   7        0.33        9.29      6.71 o 
  -2  14   7       24.94       19.56      6.06 o 
  -1  14   7       20.01       23.31      9.87 o 
   0  14   7       62.54       63.49      9.44 o 
   1  14   7        3.00        4.62      3.49 o 
   2  14   7      153.77      176.46     19.41 o 
  -2  15   7        0.86       12.87      4.53 o 
  -1  15   7        4.23       18.32      7.00 o 
   0  15   7        4.58       12.65      4.20 o 
  -9   0   8        6.58       19.56      7.31 o 
  -8   0   8        6.98       12.32      4.81 o 
  -7   0   8       37.07       33.53      5.31 o 
  -6   0   8        3.03        5.84      3.92 o 
  -5   0   8      296.76      257.08     21.82 o 
  -4   0   8      512.28      612.19     12.92 o 
  -3   0   8      290.89      307.06     21.14 o 
  -2   0   8     1565.39     1620.21     55.40 o 
  -1   0   8      869.76      809.58     24.74 o 
   0   0   8     3646.87     3780.76     49.57 o 
   1   0   8      516.87      543.93     18.50 o 
   2   0   8      960.08      993.87     16.84 o 
   3   0   8      282.01      243.68     17.73 o 
   4   0   8      559.28      649.88     27.40 o 
   5   0   8       70.89       90.50     16.01 o 
   6   0   8        0.51        1.50      7.65 o 
   7   0   8       20.29       19.62      9.14 o 
  -9   1   8       30.18       40.48      6.29 o 
  -8   1   8       61.40       52.46      9.24 o 
  -7   1   8        2.55       14.28      4.48 o 
  -6   1   8     1011.92     1036.78     19.72 o 
  -5   1   8       93.32       76.66      6.56 o 
  -4   1   8      185.06      175.90      7.91 o 
  -3   1   8        7.75       18.25      1.58 o 
  -2   1   8      136.40      119.71      7.95 o 
  -1   1   8       17.81       11.02      2.00 o 
   0   1   8      488.30      528.81      6.21 o 
   1   1   8      967.64     1089.78     11.52 o 
   2   1   8      100.06      100.29      9.46 o 
   3   1   8      166.38      167.47      8.80 o 
   4   1   8       90.71      104.03      9.86 o 
   5   1   8      189.00      179.08     15.87 o 
   6   1   8        0.41        8.37      7.63 o 
   7   1   8        5.38        9.76      6.03 o 
  -9   2   8        0.46        5.46      5.09 o 
  -8   2   8        9.43       12.69      3.88 o 
  -7   2   8      372.76      316.46     16.02 o 
  -6   2   8       65.70       61.82      5.52 o 
  -5   2   8      180.06      176.95     10.19 o 
  -4   2   8        6.86        7.93      3.47 o 
  -3   2   8     2115.47     2436.39     19.74 o 
  -2   2   8      279.48      290.73      8.07 o 
  -1   2   8        1.61        3.70      2.62 o 
   0   2   8      679.67      678.91      8.68 o 
   1   2   8       43.19       47.16      3.71 o 
   2   2   8      447.50      497.08     12.57 o 
   3   2   8      167.36      189.76     10.06 o 
   4   2   8      320.72      310.29     16.44 o 
   5   2   8       56.71       54.22      8.01 o 
   6   2   8       71.47       74.15      8.78 o 
   7   2   8        1.13        4.93      7.60 o 
  -9   3   8        7.92       15.54      5.63 o 
  -8   3   8        6.35        5.88      4.51 o 
  -7   3   8       79.99       80.40      8.32 o 
  -6   3   8       97.68       97.61      7.60 o 
  -5   3   8      107.49       93.36      7.73 o 
  -4   3   8      240.56      229.49      6.84 o 
  -3   3   8       13.37       18.32      3.97 o 
  -2   3   8      503.72      487.48      9.35 o 
  -1   3   8     2080.57     2155.41     21.28 o 
   0   3   8        4.62        4.99      2.17 o 
   1   3   8      998.46     1025.21      8.87 o 
   2   3   8       38.66       30.34      4.64 o 
   3   3   8        9.84        2.88      5.33 o 
   4   3   8      729.41      726.44     22.08 o 
   5   3   8       29.92       34.54      7.20 o 
   6   3   8        0.02        4.46      6.15 o 
   7   3   8        0.21       10.67      5.78 o 
  -9   4   8        0.04        6.02      5.51 o 
  -8   4   8       68.36       68.02     10.34 o 
  -7   4   8       35.60       34.67      5.35 o 
  -6   4   8      389.02      370.29      9.53 o 
  -5   4   8       26.99       20.21      5.09 o 
  -4   4   8       65.82       60.10      3.20 o 
  -3   4   8      196.38      186.62      5.89 o 
  -2   4   8      244.34      230.98      5.75 o 
  -1   4   8     2149.95     2487.36     82.14 o 
   0   4   8      266.15      276.27      7.70 o 
   1   4   8      659.21      645.68     11.16 o 
   2   4   8      281.67      295.88      9.79 o 
   3   4   8     1279.23     1252.69     20.90 o 
   4   4   8      531.93      524.14     13.99 o 
   5   4   8        0.00       14.99      6.23 o 
   6   4   8       15.69       14.75      4.68 o 
   7   4   8       14.57       23.40      6.28 o 
  -8   5   8        0.73       13.16      3.57 o 
  -7   5   8       17.20       22.89      7.52 o 
  -6   5   8      808.50      824.27     18.85 o 
  -5   5   8      190.32      175.36     14.41 o 
  -4   5   8        6.02        5.56      2.32 o 
  -3   5   8       43.85       36.50      5.19 o 
  -2   5   8      213.33      208.08      4.66 o 
  -1   5   8      375.47      366.82     11.57 o 
   0   5   8       93.56      112.12      7.50 o 
   1   5   8       43.39       44.62      3.64 o 
   2   5   8      132.60      134.57      5.61 o 
   3   5   8      757.31      795.37     15.48 o 
   4   5   8        0.00        8.39      3.92 o 
   5   5   8       21.50       32.08      7.07 o 
   6   5   8       24.45       31.33      6.64 o 
  -8   6   8       28.94       29.16      5.46 o 
  -7   6   8        9.42       18.80      4.15 o 
  -6   6   8      151.67      154.80     14.16 o 
  -5   6   8      677.82      742.35     13.51 o 
  -4   6   8       18.98       21.11      4.13 o 
  -3   6   8       80.20       71.62      6.63 o 
  -2   6   8       12.51       15.48      3.09 o 
  -1   6   8       13.55       17.83      3.10 o 
   0   6   8        0.00        6.70      3.24 o 
   1   6   8      120.19      117.67      6.10 o 
   2   6   8      569.44      595.59     14.83 o 
   3   6   8        0.56        1.80      5.71 o 
   4   6   8       30.84       30.83      7.90 o 
   5   6   8       27.40       22.01      7.05 o 
   6   6   8        2.03        5.66      7.79 o 
  -8   7   8        6.24        6.24      4.26 o 
  -7   7   8       18.15       18.34      4.96 o 
  -6   7   8        2.27       15.11      6.73 o 
  -5   7   8        5.75       14.85      4.48 o 
  -4   7   8      481.49      482.04     20.77 o 
  -3   7   8        0.28       -1.14      3.62 o 
  -2   7   8        2.22        3.87      3.98 o 
  -1   7   8      111.63       98.63      5.74 o 
   0   7   8       21.22       13.83      3.19 o 
   1   7   8       98.92       94.44      7.03 o 
   2   7   8      745.61      797.97     22.40 o 
   3   7   8       69.06       59.49      6.15 o 
   4   7   8        0.83        4.30      4.96 o 
   5   7   8        0.33        9.36      3.89 o 
   6   7   8      102.68      115.29     12.84 o 
  -8   8   8       20.84       32.46      5.94 o 
  -7   8   8        5.51        6.45      4.30 o 
  -6   8   8       45.40       30.88      4.33 o 
  -5   8   8      123.07      134.63     11.10 o 
  -4   8   8      534.03      556.23     10.72 o 
  -3   8   8        2.57        5.36      2.75 o 
  -2   8   8        3.52        6.83      2.97 o 
  -1   8   8        0.12        0.16      1.96 o 
   0   8   8        8.08        9.95      3.20 o 
   1   8   8       97.87      107.05      7.69 o 
   2   8   8      323.88      345.70      9.22 o 
   3   8   8       42.40       46.66      5.37 o 
   4   8   8        0.38        9.49      5.65 o 
   5   8   8       14.70       23.15      4.09 o 
   6   8   8       18.73        9.36      5.33 o 
  -7   9   8       68.58       87.47     12.15 o 
  -6   9   8        0.91       15.31      4.59 o 
  -5   9   8        0.83        8.54      2.84 o 
  -4   9   8      331.92      336.49     12.07 o 
  -3   9   8       41.50       35.98      4.58 o 
  -2   9   8        0.92        9.54      7.21 o 
  -1   9   8        0.42        5.62      2.97 o 
   0   9   8       23.02       31.77      4.85 o 
   1   9   8      130.28      137.32     10.60 o 
   2   9   8        0.17       -0.61      3.15 o 
   3   9   8       19.94       12.75      5.08 o 
   4   9   8      140.59      145.24      9.47 o 
   5   9   8       40.20       37.83      5.68 o 
  -7  10   8       20.87       20.38      5.96 o 
  -6  10   8       12.91       14.32      7.77 o 
  -5  10   8       25.75       13.80      6.61 o 
  -4  10   8        8.69        7.68      4.96 o 
  -3  10   8       95.06      100.17      8.23 o 
  -2  10   8        0.21        5.36      3.80 o 
  -1  10   8        0.00        2.56      4.67 o 
   0  10   8        2.02        9.19      3.27 o 
   1  10   8       52.08       52.38      5.56 o 
   2  10   8        2.15        6.37      7.69 o 
   3  10   8       74.65       52.86      8.74 o 
   4  10   8        5.93        6.22      8.39 o 
   5  10   8      149.61      124.18     19.61 o 
  -6  11   8        0.16        4.90      4.66 o 
  -5  11   8       21.44       27.45      8.99 o 
  -4  11   8        2.75       11.64     10.22 o 
  -3  11   8       49.66       53.25      7.32 o 
  -2  11   8        0.18        9.30      4.78 o 
  -1  11   8       33.60       37.25      6.52 o 
   0  11   8       19.49       20.53      5.56 o 
   1  11   8        0.00       13.97      5.30 o 
   2  11   8       16.44       21.63      7.49 o 
   3  11   8        2.74       18.18      5.37 o 
   4  11   8       16.48       30.72      8.95 o 
  -6  12   8        3.16        7.64     16.95 o 
  -5  12   8        0.75        1.86      8.04 o 
  -4  12   8       81.03       86.26     12.66 o 
  -3  12   8       66.06       74.88     15.58 o 
  -2  12   8       13.16       12.15     12.51 o 
  -1  12   8        3.32       18.35      6.58 o 
   0  12   8        9.11       14.22      6.55 o 
   1  12   8       35.94       21.92      6.90 o 
   2  12   8       26.07       25.06      6.88 o 
   3  12   8       15.75       20.28      6.36 o 
   4  12   8        2.21        9.46      8.11 o 
  -5  13   8        3.67       15.79      7.49 o 
  -4  13   8      144.45      148.89     14.44 o 
  -3  13   8       53.44       58.71     11.37 o 
  -2  13   8        6.53       15.05      6.12 o 
  -1  13   8        0.87       11.38      6.01 o 
   0  13   8       22.06       22.95      6.15 o 
   1  13   8      102.76       67.24     13.38 o 
   2  13   8       13.89       11.03      6.57 o 
   3  13   8        9.56        7.84     10.08 o 
  -4  14   8        2.88        8.26      6.85 o 
  -3  14   8        5.92        9.46      5.32 o 
  -2  14   8        6.79       22.11      6.23 o 
  -1  14   8        0.27       14.62     13.48 o 
   0  14   8        1.23        2.72      4.08 o 
   1  14   8       72.90       70.11      9.35 o 
   2  14   8       30.14       30.31     12.71 o 
  -1  15   8       64.27       72.74     14.76 o 
  -9   1   9       10.72       13.49      5.85 o 
  -8   1   9        0.29       11.78      6.90 o 
  -7   1   9        0.93        5.03      4.41 o 
  -6   1   9      133.21      127.15      8.36 o 
  -5   1   9        0.16        5.15      4.82 o 
  -4   1   9       21.52       19.15      3.20 o 
  -3   1   9      119.61      142.90      7.45 o 
  -2   1   9      212.41      174.52      7.04 o 
  -1   1   9       77.41       81.06      4.75 o 
   0   1   9     2299.74     2679.78     23.53 o 
   1   1   9      163.08      168.51      4.54 o 
   2   1   9      266.42      264.03      5.65 o 
   3   1   9        0.20        1.74      2.34 o 
   4   1   9     1030.77     1102.04     21.99 o 
   5   1   9        0.06       12.60      8.13 o 
   6   1   9       16.29       19.29      8.55 o 
   7   1   9        8.33        9.25      8.67 o 
  -9   2   9       21.65       28.57      8.31 o 
  -8   2   9       35.29       46.39      8.06 o 
  -7   2   9       36.27       37.75      5.71 o 
  -6   2   9       91.66       80.85      6.86 o 
  -5   2   9      244.21      220.41      7.00 o 
  -4   2   9       87.28       73.14      3.66 o 
  -3   2   9      707.07      733.09      9.38 o 
  -2   2   9      354.48      372.80     12.02 o 
  -1   2   9        8.48        7.45      2.21 o 
   0   2   9       45.91       58.67      4.79 o 
   1   2   9      262.73      277.83      5.39 o 
   2   2   9       95.44      103.05      8.15 o 
   3   2   9      195.00      174.83     10.90 o 
   4   2   9      531.15      498.98     14.53 o 
   5   2   9       54.05       59.76      8.85 o 
   6   2   9       21.67       20.99      7.21 o 
   7   2   9        0.18       15.12      5.53 o 
  -9   3   9       49.85       50.92     11.29 o 
  -8   3   9        1.75        6.03      5.62 o 
  -7   3   9       69.74       67.42      7.85 o 
  -6   3   9        5.64       13.60      4.01 o 
  -5   3   9       12.47        9.23      4.28 o 
  -4   3   9        1.40        7.16      5.55 o 
  -3   3   9       53.84       72.13      5.80 o 
  -2   3   9        3.47        2.70      1.73 o 
  -1   3   9      103.42      122.88     29.31 o 
   0   3   9       74.35       65.26      4.12 o 
   1   3   9      180.45      186.57      7.34 o 
   2   3   9       66.49       59.46      6.86 o 
   3   3   9     1334.77     1352.64     16.38 o 
   4   3   9      144.68      151.32     15.68 o 
   5   3   9        2.26        6.39      6.18 o 
   6   3   9       31.83       29.99      7.86 o 
  -8   4   9        4.95       11.45      7.00 o 
  -7   4   9       22.16       24.92      4.30 o 
  -6   4   9        4.08        8.72      5.66 o 
  -5   4   9      231.57      220.10     10.16 o 
  -4   4   9        0.91        5.35      2.67 o 
  -3   4   9       95.60      111.51      8.75 o 
  -2   4   9      763.10      765.13     15.58 o 
  -1   4   9       11.77       13.09      2.81 o 
   0   4   9      209.52      197.56      8.41 o 
   1   4   9       31.64       28.67      5.73 o 
   2   4   9       64.87       70.57      6.84 o 
   3   4   9     1548.96     1560.22     22.02 o 
   4   4   9        0.23        1.32      4.40 o 
   5   4   9        0.47        7.54      5.04 o 
   6   4   9       31.77       30.18      6.45 o 
  -8   5   9       36.12       42.50      6.93 o 
  -7   5   9        0.09        2.95      5.27 o 
  -6   5   9      418.34      410.87     13.03 o 
  -5   5   9      305.73      296.57     10.29 o 
  -4   5   9      106.68      102.13      6.51 o 
  -3   5   9        1.64        3.64      1.94 o 
  -2   5   9     1185.19     1231.16     19.64 o 
  -1   5   9      475.08      479.44      9.22 o 
   0   5   9        0.94        6.49      2.91 o 
   1   5   9        0.50        3.70      1.47 o 
   2   5   9       14.49       13.24      4.30 o 
   3   5   9      433.88      443.92     13.64 o 
   4   5   9       22.47       25.66      7.13 o 
   5   5   9       57.69       71.82      9.68 o 
   6   5   9        0.52       14.44     11.29 o 
  -8   6   9        0.17        6.10      4.84 o 
  -7   6   9       15.29       15.73      5.01 o 
  -6   6   9      649.08      665.16     16.14 o 
  -5   6   9        0.18        5.58      5.29 o 
  -4   6   9      109.37      103.34      7.46 o 
  -3   6   9       42.63       39.58      3.36 o 
  -2   6   9       44.58       43.94      3.45 o 
  -1   6   9       43.21       51.28      5.17 o 
   0   6   9       65.20       74.07      5.91 o 
   1   6   9       55.53       63.28      4.93 o 
   2   6   9      459.14      473.41     19.26 o 
   3   6   9       72.60       69.57      8.33 o 
   4   6   9        5.78        6.26      3.95 o 
   5   6   9        0.16        9.51      4.40 o 
   6   6   9       38.39       45.66     10.63 o 
  -8   7   9       45.85       43.78      6.82 o 
  -7   7   9       28.01       34.58      5.13 o 
  -6   7   9        5.96        7.33      5.15 o 
  -5   7   9      229.65      214.17     10.10 o 
  -4   7   9      147.69      131.28     13.23 o 
  -3   7   9        0.46        2.51      2.87 o 
  -2   7   9       12.87       13.00      5.00 o 
  -1   7   9        2.06        6.01      4.98 o 
   0   7   9       54.09       56.98      5.11 o 
   1   7   9      285.66      292.86     10.12 o 
   2   7   9       15.11       16.44      4.05 o 
   3   7   9       66.86       66.47      6.97 o 
   4   7   9        2.39        5.18      4.75 o 
   5   7   9        9.04       14.68      5.43 o 
   6   7   9      119.13      146.18     14.13 o 
  -7   8   9        4.27        9.43      5.04 o 
  -6   8   9       33.60       35.95      5.48 o 
  -5   8   9      927.38      942.00     21.02 o 
  -4   8   9        0.38        7.52      3.81 o 
  -3   8   9      143.85      152.02      9.76 o 
  -2   8   9        0.06        5.61      2.96 o 
  -1   8   9      278.56      285.03      8.26 o 
   0   8   9       97.53      112.90      5.84 o 
   1   8   9        4.32        8.08      3.96 o 
   2   8   9        0.24        3.28      5.22 o 
   3   8   9        0.83        8.78      5.43 o 
   4   8   9       15.65       19.11      4.22 o 
   5   8   9        0.91        6.57      3.67 o 
  -7   9   9       21.30       27.73      4.63 o 
  -6   9   9        6.19        7.73      3.14 o 
  -5   9   9      337.52      328.94     13.13 o 
  -4   9   9       95.59      101.29     10.17 o 
  -3   9   9      114.05      109.76      8.71 o 
  -2   9   9       31.87       33.07      5.52 o 
  -1   9   9       36.50       32.30      4.31 o 
   0   9   9        6.20       12.09      3.44 o 
   1   9   9        0.08        4.21      2.69 o 
   2   9   9       56.28       64.37      9.14 o 
   3   9   9        1.64        6.78      3.98 o 
   4   9   9        0.12        9.95      4.43 o 
   5   9   9        0.00       13.41      6.89 o 
  -7  10   9       98.17       85.90     11.87 o 
  -6  10   9       25.57       14.04      5.22 o 
  -5  10   9       96.81      101.58     11.03 o 
  -4  10   9       93.51       97.05     10.19 o 
  -3  10   9       24.96       26.95      8.18 o 
  -2  10   9       34.69       33.95      4.96 o 
  -1  10   9        0.10       -0.61      3.60 o 
   0  10   9        4.59        8.45      3.76 o 
   1  10   9        0.05        7.78      3.68 o 
   2  10   9       38.27       27.75      6.83 o 
   3  10   9        3.63        7.82      5.21 o 
   4  10   9        2.30       -7.04      7.69 o 
  -6  11   9       19.88       30.91      9.68 o 
  -5  11   9       27.96       35.11      9.97 o 
  -4  11   9       62.01       66.88     12.06 o 
  -3  11   9      111.82      126.10     12.14 o 
  -2  11   9        0.02        9.23      4.95 o 
  -1  11   9        0.44        8.59     10.85 o 
   0  11   9        1.49        6.36      4.61 o 
   1  11   9        2.15        3.82      5.45 o 
   2  11   9        0.36       -2.93      7.73 o 
   3  11   9       34.27       34.38      8.08 o 
   4  11   9       14.05        9.96      8.98 o 
  -5  12   9        0.29        7.14      5.05 o 
  -4  12   9      783.53      913.64     23.03 o 
  -3  12   9       58.73       46.31     11.33 o 
  -2  12   9        1.31       13.42      3.54 o 
  -1  12   9        6.89        4.47      6.28 o 
   0  12   9       91.92       93.49     11.08 o 
   1  12   9       39.40       26.57      8.22 o 
   2  12   9      100.78       94.71     13.57 o 
   3  12   9       12.76        8.78      3.45 o 
  -5  13   9        0.06       17.84      8.70 o 
  -4  13   9       52.83       45.86     11.77 o 
  -3  13   9        0.00        7.78      6.43 o 
  -2  13   9       25.51       24.01      6.49 o 
  -1  13   9        0.16        7.40      4.91 o 
   0  13   9       50.00       59.42      8.83 o 
   1  13   9       18.35       21.05      8.15 o 
   2  13   9        0.15        9.18      7.08 o 
  -3  14   9       33.15       21.32      8.21 o 
  -2  14   9       20.34       15.43      5.11 o 
  -1  14   9       21.18       14.78     11.21 o 
   0  14   9        1.46       17.23      6.30 o 
   1  14   9       31.02       35.66     20.28 o 
  -9   0  10        4.75       11.63      7.39 o 
  -8   0  10      167.16      152.84     18.79 o 
  -7   0  10        3.19       11.32     10.71 o 
  -6   0  10        1.20        7.99      7.90 o 
  -5   0  10      182.69      174.45     13.22 o 
  -4   0  10      499.67      459.21     14.49 o 
  -3   0  10        1.20        0.03      2.02 o 
  -2   0  10      388.73      396.02      6.34 o 
  -1   0  10      958.76     1009.82     14.45 o 
   0   0  10     2016.62     2227.51     24.64 o 
   1   0  10       29.09       34.92      3.83 o 
   2   0  10      128.70      121.79      6.48 o 
   3   0  10       36.35       31.09      9.78 o 
   4   0  10     2726.80     3014.61     35.82 o 
   5   0  10       62.29       73.96     15.25 o 
   6   0  10        1.02       14.26      9.47 o 
  -9   1  10        9.08       12.17      6.39 o 
  -8   1  10        0.60       -2.00      6.32 o 
  -7   1  10       31.13       26.57      5.83 o 
  -6   1  10       94.90       87.65      6.46 o 
  -5   1  10       14.27       11.32      4.93 o 
  -4   1  10       13.55       13.53      2.56 o 
  -3   1  10      916.99      960.88      9.63 o 
  -2   1  10      107.33       71.84      5.77 o 
  -1   1  10       54.39       71.88     21.10 o 
   0   1  10        1.14        0.81      2.68 o 
   1   1  10       94.62       85.96      5.28 o 
   2   1  10       48.13       51.09      4.95 o 
   3   1  10      137.55      126.06      9.32 o 
   4   1  10     1089.89     1188.42     27.75 o 
   5   1  10       80.61       84.32     15.14 o 
   6   1  10        3.76        7.39      6.96 o 
  -9   2  10       84.47       94.51      9.44 o 
  -8   2  10      107.08      116.34     11.45 o 
  -7   2  10        7.62        6.56      3.98 o 
  -6   2  10       34.34       25.70      8.25 o 
  -5   2  10      132.63      101.32      9.22 o 
  -4   2  10       47.58       49.41      5.69 o 
  -3   2  10        1.96        5.42      4.29 o 
  -2   2  10      111.67      124.66      5.26 o 
  -1   2  10        4.16        6.36      2.22 o 
   0   2  10       22.62       39.08      3.63 o 
   1   2  10      812.64      892.83     13.43 o 
   2   2  10      266.80      274.27      8.77 o 
   3   2  10      100.44      109.17     10.26 o 
   4   2  10       20.28       30.83      7.48 o 
   5   2  10      570.77      612.36     23.15 o 
   6   2  10       21.32       19.31      7.74 o 
  -9   3  10       82.90       70.35     13.68 o 
  -8   3  10       13.00       13.16      7.87 o 
  -7   3  10        7.22       16.77      4.32 o 
  -6   3  10        0.16       10.52      6.30 o 
  -5   3  10      219.63      240.06      9.56 o 
  -4   3  10        0.22        3.89      4.93 o 
  -3   3  10        2.71        3.74      3.29 o 
  -2   3  10       10.36        5.98      2.56 o 
  -1   3  10        1.61        3.18      1.81 o 
   0   3  10      741.65      725.89     11.70 o 
   1   3  10     1093.48     1093.14     15.06 o 
   2   3  10      126.75      135.64     10.50 o 
   3   3  10       48.11       51.42      7.64 o 
   4   3  10      166.84      191.21     17.63 o 
   5   3  10       77.15       82.41      9.90 o 
   6   3  10       23.99       32.51      7.95 o 
  -8   4  10       24.75       18.57      4.24 o 
  -7   4  10        1.85       12.12      4.33 o 
  -6   4  10      155.11      140.51     12.39 o 
  -5   4  10      101.30      100.40      9.73 o 
  -4   4  10        2.50       20.32      5.02 o 
  -3   4  10      266.68      273.33      8.82 o 
  -2   4  10      135.54      129.97      7.94 o 
  -1   4  10        0.00        3.16      3.06 o 
   0   4  10       37.89       35.59      4.74 o 
   1   4  10      145.78      139.31      5.17 o 
   2   4  10        9.05        7.17      6.68 o 
   3   4  10       69.40       71.05      7.54 o 
   4   4  10        1.53        5.46      6.07 o 
   5   4  10       33.40       17.18      7.16 o 
   6   4  10        3.26       -0.94      5.60 o 
  -8   5  10        0.09        5.60      5.49 o 
  -7   5  10       15.20       18.64      8.44 o 
  -6   5  10      103.52       94.19      8.48 o 
  -5   5  10       46.58       41.36      5.89 o 
  -4   5  10      192.17      195.59      9.71 o 
  -3   5  10       72.57       65.30      8.24 o 
  -2   5  10      731.29      776.33     11.90 o 
  -1   5  10       53.93       48.42      4.49 o 
   0   5  10       17.88       25.85      4.90 o 
   1   5  10      176.65      167.22      5.89 o 
   2   5  10      859.13      875.84     20.01 o 
   3   5  10        3.43        8.06      4.22 o 
   4   5  10       83.27       82.26      9.46 o 
   5   5  10       21.90       20.60      5.98 o 
   6   5  10       17.47       18.16      6.23 o 
  -8   6  10        8.62       11.16      4.48 o 
  -7   6  10       11.72       22.03      6.29 o 
  -6   6  10        0.59        3.07      5.74 o 
  -5   6  10      144.84      141.79     10.83 o 
  -4   6  10       85.70       81.03      6.45 o 
  -3   6  10        1.64        5.35      4.46 o 
  -2   6  10      107.79      123.44      5.19 o 
  -1   6  10        6.78       10.42      4.52 o 
   0   6  10       83.04       78.88      5.87 o 
   1   6  10        8.69        3.79      3.83 o 
   2   6  10        4.70        4.95      7.78 o 
   3   6  10       76.50       76.12      7.49 o 
   4   6  10      106.20      111.95     11.23 o 
   5   6  10       53.25       65.95      8.84 o 
   6   6  10        1.32       -2.80      7.09 o 
  -8   7  10        4.46       15.82      5.87 o 
  -7   7  10       15.87       16.85      5.17 o 
  -6   7  10        0.75        4.92      4.65 o 
  -5   7  10       36.95       39.12      6.11 o 
  -4   7  10      193.62      203.10     10.18 o 
  -3   7  10      110.13      103.91      6.71 o 
  -2   7  10      338.01      356.00     10.53 o 
  -1   7  10      287.75      309.50     11.37 o 
   0   7  10        3.24        5.12      3.00 o 
   1   7  10       19.10       14.79      5.79 o 
   2   7  10       14.70       12.31      4.38 o 
   3   7  10        1.46        6.22      4.61 o 
   4   7  10       17.46       13.24      4.46 o 
   5   7  10       40.52       32.77      5.91 o 
  -7   8  10       86.22       92.63      8.81 o 
  -6   8  10       10.09        9.58      4.63 o 
  -5   8  10      370.95      391.10     11.56 o 
  -4   8  10       35.83       32.68      4.44 o 
  -3   8  10      152.21      162.17      9.51 o 
  -2   8  10        2.27       10.18      4.94 o 
  -1   8  10      583.91      599.22     16.69 o 
   0   8  10       82.61       84.60      9.24 o 
   1   8  10        0.22        6.52      3.84 o 
   2   8  10       28.48       22.61      4.77 o 
   3   8  10       19.01       15.60      4.82 o 
   4   8  10        5.76        7.78      3.67 o 
   5   8  10       27.59       19.11      5.47 o 
  -7   9  10       43.72       61.84      9.42 o 
  -6   9  10        0.06        4.57      4.20 o 
  -5   9  10      593.28      606.78     15.53 o 
  -4   9  10      108.12      108.66      8.70 o 
  -3   9  10     1090.20     1116.13     16.57 o 
  -2   9  10        0.62        1.09      4.12 o 
  -1   9  10      134.26      131.10      8.61 o 
   0   9  10       15.63       16.58      3.78 o 
   1   9  10       28.08       19.15      4.05 o 
   2   9  10        2.38        7.76      3.85 o 
   3   9  10       15.61       13.29      4.24 o 
   4   9  10        0.16        6.22      2.96 o 
   5   9  10        0.94        8.53      5.40 o 
  -7  10  10       34.77       41.55      9.11 o 
  -6  10  10       24.09       13.81      9.33 o 
  -5  10  10       35.06       31.24      7.10 o 
  -4  10  10      203.75      204.14     17.16 o 
  -3  10  10       49.20       41.83      5.85 o 
  -2  10  10       12.76        8.17      4.09 o 
  -1  10  10        8.04       11.67      8.02 o 
   0  10  10        1.85        1.27      4.46 o 
   1  10  10       97.49       98.44      9.22 o 
   2  10  10       11.74       15.79      5.69 o 
   3  10  10        2.01       10.33      3.66 o 
   4  10  10        2.23        9.37      5.48 o 
  -6  11  10       13.30        9.41      6.08 o 
  -5  11  10      166.56      153.73     15.76 o 
  -4  11  10     1153.61     1196.68     42.25 o 
  -3  11  10        6.96       19.74      8.29 o 
  -2  11  10       34.89       27.27     10.13 o 
  -1  11  10       43.19       38.98      7.63 o 
   0  11  10      180.95      185.62     16.20 o 
   1  11  10        2.25       10.28      5.75 o 
   2  11  10        1.42        4.62      8.13 o 
   3  11  10       19.69       11.48      9.63 o 
   4  11  10        0.92        9.71      5.53 o 
  -5  12  10      244.63      312.22     61.60 o 
  -4  12  10        6.32       16.85     16.77 o 
  -3  12  10       36.76       40.93     14.24 o 
  -2  12  10       10.26       18.24      6.24 o 
  -1  12  10       47.75       44.70      6.92 o 
   0  12  10       39.52       40.18      6.65 o 
   1  12  10       20.43       29.92      8.36 o 
   2  12  10        4.50        5.67      7.30 o 
   3  12  10        4.85       12.56      7.86 o 
  -4  13  10        6.03       10.64      8.17 o 
  -3  13  10       38.52       41.96      9.72 o 
  -2  13  10        0.43       11.85      5.39 o 
  -1  13  10        0.06        7.53     14.04 o 
   0  13  10       45.56       42.43      7.50 o 
   1  13  10       39.05       39.15      7.11 o 
   2  13  10        0.56        4.43      7.34 o 
  -3  14  10       36.03       25.54      8.61 o 
  -2  14  10        3.67       -6.10      8.16 o 
  -1  14  10       26.34       14.86      5.96 o 
   0  14  10        4.73        5.91      5.46 o 
  -9   1  11       20.12       19.22      7.07 o 
  -8   1  11      146.30      155.30     13.09 o 
  -7   1  11       26.05       22.94      7.35 o 
  -6   1  11       10.14       17.84      6.12 o 
  -5   1  11       41.90       49.32      7.45 o 
  -4   1  11        0.80        5.12      3.23 o 
  -3   1  11        2.40        6.56      3.36 o 
  -2   1  11      258.62      267.71      6.08 o 
  -1   1  11      224.39      273.95     11.58 o 
   0   1  11      431.53      429.93     12.18 o 
   1   1  11       46.46       40.09      4.13 o 
   2   1  11        6.18        2.29      1.75 o 
   3   1  11     1093.94     1144.94     23.58 o 
   4   1  11       41.52       44.92      9.14 o 
   5   1  11        0.93        7.96      4.37 o 
   6   1  11       10.28       17.00      6.22 o 
  -9   2  11       14.35       17.31      7.01 o 
  -8   2  11        6.46        8.08      9.31 o 
  -7   2  11        6.08       13.48      8.28 o 
  -6   2  11        2.37        2.74      3.91 o 
  -5   2  11      136.53      124.52     10.81 o 
  -4   2  11        4.92       10.62      3.95 o 
  -3   2  11      378.45      391.08     15.14 o 
  -2   2  11      106.95      127.89      5.26 o 
  -1   2  11       39.43       39.51      4.64 o 
   0   2  11      198.37      205.76      6.49 o 
   1   2  11        0.10        0.57      2.36 o 
   2   2  11       30.60       37.10      5.13 o 
   3   2  11      217.30      176.27     10.91 o 
   4   2  11      151.49      160.05     16.63 o 
   5   2  11      343.11      366.46     20.39 o 
   6   2  11        0.00        3.46      5.66 o 
  -9   3  11        1.41       13.73      5.78 o 
  -8   3  11        1.17        5.31     10.39 o 
  -7   3  11       82.76       94.67     11.46 o 
  -6   3  11       70.75       66.51      8.29 o 
  -5   3  11       60.83       57.11     11.99 o 
  -4   3  11      132.07      134.75     11.41 o 
  -3   3  11       29.77       34.60      5.08 o 
  -2   3  11       32.69       35.21      3.10 o 
  -1   3  11       27.97       40.51      4.76 o 
   0   3  11      514.77      535.13      9.58 o 
   1   3  11        1.59        3.65      2.61 o 
   2   3  11      379.37      394.27     14.41 o 
   3   3  11       58.15       66.84      7.01 o 
   4   3  11      102.59      110.53     10.59 o 
   5   3  11       62.71       54.25      9.23 o 
   6   3  11       50.85       64.27     12.06 o 
  -8   4  11        2.34        3.57      7.28 o 
  -7   4  11       10.44       11.31      4.32 o 
  -6   4  11       33.98       31.52      5.55 o 
  -5   4  11       24.41       18.30      5.82 o 
  -4   4  11      155.88      146.92     13.71 o 
  -3   4  11        0.20        5.61      3.95 o 
  -2   4  11      107.17      105.37      5.34 o 
  -1   4  11       71.55       67.19      5.62 o 
   0   4  11      117.46      127.37      7.07 o 
   1   4  11       15.32       17.81      3.47 o 
   2   4  11        1.60        6.32      4.07 o 
   3   4  11      164.08      184.21     13.79 o 
   4   4  11        1.29        5.94      5.81 o 
   5   4  11        9.73       17.28      9.52 o 
   6   4  11      154.90      166.57     13.12 o 
  -8   5  11       20.58       22.69      6.06 o 
  -7   5  11      142.25      141.81      8.36 o 
  -6   5  11      200.28      197.76     10.00 o 
  -5   5  11      324.97      281.27     14.93 o 
  -4   5  11        5.47        7.98      5.16 o 
  -3   5  11      165.49      185.76     10.57 o 
  -2   5  11      674.04      626.80      8.20 o 
  -1   5  11      115.41      109.73      7.90 o 
   0   5  11       48.92       51.25      5.12 o 
   1   5  11       70.98       77.42      4.69 o 
   2   5  11      146.29      167.63     10.83 o 
   3   5  11       31.94       29.28      7.25 o 
   4   5  11        0.35        0.99      6.02 o 
   5   5  11      148.34      137.50     13.98 o 
  -8   6  11       18.85       30.80      7.08 o 
  -7   6  11       74.74       49.08      7.05 o 
  -6   6  11       22.77       32.19      5.23 o 
  -5   6  11       58.62       75.04      8.07 o 
  -4   6  11       58.70       72.92      8.20 o 
  -3   6  11      712.17      697.31     13.22 o 
  -2   6  11      266.36      267.83      8.81 o 
  -1   6  11       89.55       84.13      8.35 o 
   0   6  11       31.48       36.35      4.86 o 
   1   6  11      122.12      113.19      5.79 o 
   2   6  11      118.64      113.90      8.97 o 
   3   6  11       55.02       43.50      6.28 o 
   4   6  11       15.71       29.40      6.83 o 
   5   6  11       33.35       33.04      5.58 o 
  -8   7  11       20.74       15.90      5.75 o 
  -7   7  11        8.77       20.82      4.57 o 
  -6   7  11        5.46        6.27      7.65 o 
  -5   7  11      192.73      194.46     10.71 o 
  -4   7  11        0.76        7.95      3.44 o 
  -3   7  11        2.60        6.64      4.94 o 
  -2   7  11      146.33      126.47     47.03 o 
  -1   7  11      108.71      120.42      7.64 o 
   0   7  11        0.22        4.81      4.13 o 
   1   7  11        3.04        3.54      3.18 o 
   2   7  11        2.28        8.98      3.73 o 
   3   7  11       12.19        5.06      3.70 o 
   4   7  11        0.74        6.06      4.32 o 
   5   7  11        0.07        3.91      5.80 o 
  -7   8  11        4.72       20.64      5.22 o 
  -6   8  11      138.10      140.04     12.98 o 
  -5   8  11      122.98      116.73      9.96 o 
  -4   8  11      244.32      251.31     13.97 o 
  -3   8  11       95.08      109.29      9.97 o 
  -2   8  11      328.73      345.19     10.18 o 
  -1   8  11      185.73      179.97      9.68 o 
   0   8  11       16.25       14.67      3.71 o 
   1   8  11      122.08      121.30      7.12 o 
   2   8  11        6.38        8.80      4.24 o 
   3   8  11       37.59       33.54      5.66 o 
   4   8  11       69.36       65.27      8.48 o 
   5   8  11        0.67       17.86      5.67 o 
  -7   9  11        4.56        6.78      4.15 o 
  -6   9  11       60.39       37.23      4.95 o 
  -5   9  11      156.91      152.67     10.52 o 
  -4   9  11      705.14      771.91     15.65 o 
  -3   9  11      174.84      151.97      9.42 o 
  -2   9  11       27.44       28.68      2.94 o 
  -1   9  11       61.31       65.26      5.49 o 
   0   9  11       54.30       43.97      6.49 o 
   1   9  11       13.46       13.34      4.12 o 
   2   9  11        3.11       12.53      4.58 o 
   3   9  11       47.62       43.60      6.95 o 
   4   9  11        1.08        8.08      3.57 o 
  -6  10  11        0.15        5.17      5.24 o 
  -5  10  11       37.76       30.72     14.02 o 
  -4  10  11      134.50      129.03     13.72 o 
  -3  10  11        1.34       -1.06      6.35 o 
  -2  10  11       39.91       43.51     11.14 o 
  -1  10  11        0.38        4.31      5.08 o 
   0  10  11        0.21        5.75      3.74 o 
   1  10  11        3.74       14.46      5.18 o 
   2  10  11       30.08       15.24      5.55 o 
   3  10  11        2.13        5.55      3.87 o 
   4  10  11        7.92       20.07      6.77 o 
  -6  11  11       14.39       11.34      9.94 o 
  -5  11  11        8.71       13.84     10.69 o 
  -4  11  11       32.41       42.25     16.02 o 
  -3  11  11       76.01       91.98      9.09 o 
  -2  11  11       30.94       41.07      7.73 o 
  -1  11  11        0.94        8.34      5.44 o 
   0  11  11       50.11       27.36      6.16 o 
   1  11  11        0.85       11.93      5.37 o 
   2  11  11        9.89       10.71      7.75 o 
   3  11  11       30.78       46.87      9.04 o 
  -5  12  11      330.36      321.32     19.50 o 
  -4  12  11      223.00      262.31     22.95 o 
  -3  12  11        5.84       10.14      7.52 o 
  -2  12  11        0.15       16.05      7.74 o 
  -1  12  11      221.14      250.82     14.59 o 
   0  12  11      124.34      135.70     11.70 o 
   1  12  11        4.00        0.67      7.15 o 
   2  12  11       12.60       22.43      6.58 o 
  -4  13  11      155.36      165.96     18.08 o 
  -3  13  11       81.24       85.75     17.00 o 
  -2  13  11       42.01       57.38     21.54 o 
  -1  13  11       32.57       28.06      8.77 o 
   0  13  11        3.57       14.39      7.19 o 
   1  13  11        0.94       10.79      6.58 o 
  -2  14  11       88.79      105.96     25.41 o 
  -1  14  11        0.12        3.62     12.00 o 
  -9   0  12      376.83      409.46     46.65 o 
  -8   0  12        0.03       25.44      9.80 o 
  -7   0  12      156.33      137.82     15.75 o 
  -6   0  12       56.71       76.97     13.29 o 
  -5   0  12       66.26       60.76     13.70 o 
  -4   0  12      220.32      213.56     13.75 o 
  -3   0  12       68.58       58.85      6.22 o 
  -2   0  12       12.63        8.96      3.72 o 
  -1   0  12       28.39       32.19      7.17 o 
   0   0  12       99.75       88.88      8.02 o 
   1   0  12      129.11      125.12     12.75 o 
   2   0  12        4.69        7.95      4.14 o 
   3   0  12      884.96      982.42     30.47 o 
   4   0  12       15.77       16.04      8.60 o 
   5   0  12       14.46        5.53      8.77 o 
   6   0  12       81.57      104.56     19.68 o 
  -9   1  12       33.42       37.24      8.32 o 
  -8   1  12        0.69       13.63      5.28 o 
  -7   1  12       14.38       17.19      7.51 o 
  -6   1  12        0.36       -4.24      7.28 o 
  -5   1  12       25.12       26.16      5.04 o 
  -4   1  12       47.34       49.26      5.88 o 
  -3   1  12       26.42       26.73      3.26 o 
  -2   1  12        2.86        5.41      1.71 o 
  -1   1  12       60.22       60.13      5.61 o 
   0   1  12        6.47        6.25      2.62 o 
   1   1  12        5.05        3.34      1.83 o 
   2   1  12        7.59       11.77      6.94 o 
   3   1  12       30.09       23.77      5.90 o 
   4   1  12       81.35       78.26      9.39 o 
   5   1  12       72.97       63.08      9.65 o 
   6   1  12       18.42       29.07      9.54 o 
  -9   2  12        2.99       13.05      6.30 o 
  -8   2  12        2.24       17.50      6.30 o 
  -7   2  12       39.23       25.36      5.73 o 
  -6   2  12       27.70       16.57      6.11 o 
  -5   2  12      128.33      106.29      7.90 o 
  -4   2  12       13.54       17.56      4.01 o 
  -3   2  12       22.22       37.27      6.01 o 
  -2   2  12       19.94       23.35      4.64 o 
  -1   2  12       28.70       29.90      3.58 o 
   0   2  12       97.45      101.88      6.29 o 
   1   2  12      180.55      177.31      7.64 o 
   2   2  12       56.12       54.44      5.47 o 
   3   2  12      109.65      120.69     10.77 o 
   4   2  12      604.29      652.05     17.36 o 
   5   2  12        0.05       12.88      5.25 o 
   6   2  12        0.22        5.87      5.82 o 
  -8   3  12       59.29       56.99      8.11 o 
  -7   3  12        1.20        5.61     11.55 o 
  -6   3  12      463.23      431.43     12.23 o 
  -5   3  12      147.86      147.85      9.17 o 
  -4   3  12        6.88        5.44      4.44 o 
  -3   3  12      163.34      160.26     12.05 o 
  -2   3  12        0.02        5.66      2.67 o 
  -1   3  12      110.50      105.94      6.27 o 
   0   3  12      315.46      309.01      7.93 o 
   1   3  12        2.83        1.45      2.55 o 
   2   3  12       16.21       25.80      4.46 o 
   3   3  12        0.03        6.12      4.53 o 
   4   3  12      713.89      741.59     21.32 o 
   5   3  12      110.75      109.10     14.76 o 
  -8   4  12       80.06      101.82     11.12 o 
  -7   4  12       18.04       19.28      5.77 o 
  -6   4  12        0.64       10.70      4.65 o 
  -5   4  12      136.86      126.81      7.52 o 
  -4   4  12       83.53       78.11      8.67 o 
  -3   4  12      499.07      497.44     14.49 o 
  -2   4  12       87.91       74.93      4.68 o 
  -1   4  12       77.39       96.49      7.45 o 
   0   4  12      119.58      112.84      7.21 o 
   1   4  12       62.14       74.22      5.12 o 
   2   4  12       17.79       21.64      6.65 o 
   3   4  12        1.87        8.19      4.35 o 
   4   4  12       20.86       24.78      6.00 o 
   5   4  12       18.00        7.52      4.22 o 
  -8   5  12        0.72       19.08      4.48 o 
  -7   5  12       25.13       19.83      4.87 o 
  -6   5  12       10.73       12.29      4.69 o 
  -5   5  12        0.04        9.82      5.32 o 
  -4   5  12       21.98       18.85      7.15 o 
  -3   5  12     1040.33     1080.53     21.94 o 
  -2   5  12        0.29        3.41      4.09 o 
  -1   5  12        7.66        7.85      3.02 o 
   0   5  12       26.42       23.09      3.95 o 
   1   5  12       54.02       63.19      5.20 o 
   2   5  12        3.77        8.99      4.30 o 
   3   5  12       20.22       21.53      6.52 o 
   4   5  12       48.71       49.65      9.91 o 
   5   5  12      256.30      215.67     16.44 o 
  -8   6  12        9.19       12.95      5.00 o 
  -7   6  12       27.48       27.09      4.91 o 
  -6   6  12        0.48       12.97      4.14 o 
  -5   6  12       72.30       80.19      7.65 o 
  -4   6  12       29.48       34.19      6.23 o 
  -3   6  12     1314.48     1311.64     20.89 o 
  -2   6  12      141.13      141.88      8.10 o 
  -1   6  12        0.59        2.54      3.98 o 
   0   6  12      157.20      160.71      7.42 o 
   1   6  12     1018.18     1037.16     12.88 o 
   2   6  12        5.16        0.27      5.11 o 
   3   6  12      142.35      136.51     12.93 o 
   4   6  12       20.49       23.68      6.11 o 
   5   6  12       20.65       16.31      5.40 o 
  -8   7  12       12.47       17.04      5.71 o 
  -7   7  12       31.69       30.84      6.78 o 
  -6   7  12       72.22       79.53      7.90 o 
  -5   7  12       73.84       80.17      7.99 o 
  -4   7  12      122.10      132.77      9.09 o 
  -3   7  12      111.67      114.25     11.13 o 
  -2   7  12        0.67        5.44      3.73 o 
  -1   7  12       83.78       70.26      5.61 o 
   0   7  12       80.92       75.92      6.93 o 
   1   7  12        0.72        4.87      4.11 o 
   2   7  12       25.21       25.91      4.67 o 
   3   7  12        0.08        7.05      3.20 o 
   4   7  12        2.55       11.99      3.77 o 
   5   7  12        5.96       18.06      4.72 o 
  -7   8  12       17.35       20.61      4.38 o 
  -6   8  12        2.04        6.24      6.39 o 
  -5   8  12      158.57      151.86     10.85 o 
  -4   8  12     1487.33     1563.82     36.37 o 
  -3   8  12        5.39        8.64      5.85 o 
  -2   8  12       27.57       29.44      4.41 o 
  -1   8  12        8.31       10.78      3.89 o 
   0   8  12      117.18      107.51      5.93 o 
   1   8  12        0.87        5.35      2.87 o 
   2   8  12      159.27      146.97     10.78 o 
   3   8  12       41.37       45.63      6.43 o 
   4   8  12        0.23       11.42      3.78 o 
  -7   9  12       55.86       46.14      8.78 o 
  -6   9  12        5.04        6.24      5.54 o 
  -5   9  12        3.33        1.45      3.87 o 
  -4   9  12      224.92      230.16     17.31 o 
  -3   9  12      134.58      133.80     11.48 o 
  -2   9  12      209.27      192.16     13.46 o 
  -1   9  12       10.29       16.38      4.17 o 
   0   9  12      590.34      575.94     11.22 o 
   1   9  12        6.19        5.82      3.98 o 
   2   9  12        0.21       13.39      4.59 o 
   3   9  12       13.18       10.32      5.65 o 
   4   9  12       19.74       22.95      7.88 o 
  -6  10  12       73.88       82.81     12.30 o 
  -5  10  12        1.65       15.89      5.48 o 
  -4  10  12      211.71      206.86     17.19 o 
  -3  10  12       15.22       18.04      4.43 o 
  -2  10  12        0.14        0.46      4.96 o 
  -1  10  12       15.14       16.54      4.84 o 
   0  10  12      101.37       97.25      8.66 o 
   1  10  12       11.98       18.06      5.51 o 
   2  10  12        0.32        5.05      4.05 o 
   3  10  12        6.76        9.12      5.46 o 
  -6  11  12        0.15        2.68     10.55 o 
  -5  11  12      354.59      353.39     15.84 o 
  -4  11  12       58.70       66.80     11.06 o 
  -3  11  12        9.19       10.44      6.80 o 
  -2  11  12       14.53       18.96     12.11 o 
  -1  11  12      538.39      549.31     19.42 o 
   0  11  12       37.40       41.37     10.05 o 
   1  11  12        0.09        9.26      6.57 o 
   2  11  12       20.15       16.76      6.32 o 
   3  11  12       43.22       24.92      7.39 o 
  -5  12  12      210.95      222.98     16.90 o 
  -4  12  12      106.38      131.14     20.98 o 
  -3  12  12       59.09       59.02     11.08 o 
  -2  12  12       20.88       17.91      7.70 o 
  -1  12  12        2.58        2.34      6.24 o 
   0  12  12       51.68       49.37     13.44 o 
   1  12  12       12.15       16.26      5.96 o 
   2  12  12        1.06       -4.70      6.87 o 
  -4  13  12       28.25       16.33     10.22 o 
  -3  13  12        4.23       25.54      9.36 o 
  -2  13  12        0.77       -2.12      6.66 o 
  -1  13  12        4.52       22.25      7.72 o 
   0  13  12        4.32       11.31     15.72 o 
   1  13  12        1.07        4.40      7.64 o 
  -8   1  13        0.14       21.40      6.69 o 
  -7   1  13       21.11       26.09      6.93 o 
  -6   1  13       34.41       23.10      7.72 o 
  -5   1  13       83.04       52.43     10.70 o 
  -4   1  13       22.76       30.80      4.99 o 
  -3   1  13        2.79        4.60      2.48 o 
  -2   1  13      352.99      328.37      6.52 o 
  -1   1  13       53.95       55.36      5.11 o 
   0   1  13        4.87       10.83      3.01 o 
   1   1  13        3.49        7.77      2.47 o 
   2   1  13       41.92       48.42      7.01 o 
   3   1  13       95.83      103.65     11.80 o 
   4   1  13       14.84       12.89      6.20 o 
   5   1  13        1.65       14.78      6.35 o 
  -8   2  13       45.72       47.22      9.38 o 
  -7   2  13      120.40      115.75     12.21 o 
  -6   2  13      163.15      134.15     13.93 o 
  -5   2  13      151.14      131.04     10.12 o 
  -4   2  13       37.44       30.08      7.12 o 
  -3   2  13       65.99       55.19      6.92 o 
  -1   2  13       51.25       47.48      5.21 o 
   0   2  13        0.51       -1.32      3.61 o 
   1   2  13        4.38       10.74      2.89 o 
   2   2  13        0.10        8.08      3.08 o 
   3   2  13       71.38       52.18     10.14 o 
   4   2  13       30.70       15.86      4.99 o 
   5   2  13       63.21       50.41      8.82 o 
  -8   3  13       81.12       79.65     18.37 o 
  -7   3  13        0.08       10.81      5.62 o 
  -6   3  13        0.61        3.64      6.78 o 
  -5   3  13        9.54       13.70      4.10 o 
  -4   3  13        1.94        2.58      4.54 o 
  -3   3  13       16.96       14.50      4.42 o 
  -2   3  13     1310.32     1299.95     26.65 o 
  -1   3  13        0.78        2.17      2.81 o 
   0   3  13        1.11        3.93      3.91 o 
   1   3  13        0.80        7.16      5.24 o 
   2   3  13        2.24        4.20      3.75 o 
   3   3  13       26.32       40.08      9.83 o 
   4   3  13      266.76      291.06     28.62 o 
   5   3  13        0.06        5.76      6.64 o 
  -8   4  13       41.67       50.49      8.57 o 
  -7   4  13        0.05        5.75      6.69 o 
  -6   4  13        8.85       17.57      4.65 o 
  -5   4  13       57.50       58.25      6.78 o 
  -4   4  13       11.34       13.39      4.39 o 
  -3   4  13      301.07      302.97     10.37 o 
  -2   4  13      109.98      110.22      8.24 o 
  -1   4  13       31.20       33.00      4.39 o 
   0   4  13        2.20       10.46      3.39 o 
   1   4  13        0.61        7.61      4.80 o 
   2   4  13        2.74       10.82      4.73 o 
   3   4  13       96.08      104.80     12.09 o 
   4   4  13       13.22       14.50      4.66 o 
   5   4  13       15.15       18.48      4.94 o 
  -8   5  13       95.75       77.99     14.65 o 
  -7   5  13        1.88       10.12      7.60 o 
  -6   5  13        2.35       12.53      4.47 o 
  -5   5  13       52.03       62.56      7.44 o 
  -4   5  13      250.12      253.42     10.89 o 
  -3   5  13     1881.64     2029.88     31.58 o 
  -2   5  13       38.95       56.98     22.10 o 
  -1   5  13      122.50      112.28      7.83 o 
   0   5  13        1.02        4.51      6.24 o 
   1   5  13      134.00      119.66      7.24 o 
   2   5  13        1.32        1.27      3.95 o 
   3   5  13       10.44       10.53      5.45 o 
   4   5  13       38.89       30.33      5.44 o 
   5   5  13      253.83      234.45     33.60 o 
  -8   6  13        0.00       10.58      5.56 o 
  -7   6  13       10.07       15.92      7.74 o 
  -6   6  13        0.01        9.84      5.13 o 
  -5   6  13       33.67       41.85      8.06 o 
  -4   6  13      105.59       94.61      8.04 o 
  -3   6  13      629.71      609.97     19.08 o 
  -2   6  13       39.19       32.35      4.58 o 
  -1   6  13        0.02        2.88      3.51 o 
   0   6  13        9.05       14.01      3.70 o 
   1   6  13       31.49       16.72      4.23 o 
   2   6  13        2.58        5.17      3.54 o 
   3   6  13       36.46       39.05      6.80 o 
   4   6  13        2.84       13.65      6.11 o 
   5   6  13      397.88      412.01     14.39 o 
  -7   7  13        2.84        8.86      4.47 o 
  -6   7  13       41.10       44.00      7.81 o 
  -5   7  13      194.25      186.48     12.14 o 
  -4   7  13       50.86       50.20      6.63 o 
  -3   7  13       64.31       61.92      6.38 o 
  -2   7  13       88.64       84.21      7.92 o 
  -1   7  13      133.23      135.81     12.65 o 
   0   7  13        1.09        0.20      2.93 o 
   1   7  13      176.71      164.23     10.42 o 
   2   7  13        4.39        2.58      4.60 o 
   3   7  13       30.52       28.03      4.63 o 
   4   7  13        8.17       11.32      5.84 o 
  -7   8  13       59.91       44.76      5.64 o 
  -6   8  13       36.76       41.24      6.70 o 
  -5   8  13       23.02       32.81      8.22 o 
  -4   8  13       38.87       44.61      6.74 o 
  -3   8  13       26.03       30.64      5.20 o 
  -2   8  13       31.13       34.44      4.86 o 
  -1   8  13        8.05       12.96      3.02 o 
   0   8  13      104.59       81.97      6.70 o 
   1   8  13       20.83       26.64     10.18 o 
   2   8  13       58.09       46.00      6.65 o 
   3   8  13       18.73       20.17      4.69 o 
   4   8  13        0.63        9.55      5.53 o 
  -7   9  13        1.34       10.63      7.58 o 
  -6   9  13       10.75       18.90      4.77 o 
  -5   9  13       41.61       29.32      4.87 o 
  -4   9  13       49.25       43.82      7.54 o 
  -3   9  13       98.80      121.96     33.17 o 
  -2   9  13       43.04       39.45      5.87 o 
  -1   9  13      113.44      105.12      7.67 o 
   0   9  13       60.70       51.94      5.90 o 
   1   9  13       68.28       72.60      6.26 o 
   2   9  13       97.43       69.15      8.14 o 
   3   9  13       13.93        4.26      3.61 o 
  -6  10  13       12.27       14.27      6.36 o 
  -5  10  13       10.98        5.12      4.02 o 
  -4  10  13        3.68        6.44      5.13 o 
  -3  10  13       16.17       19.34      5.74 o 
  -2  10  13        5.89       13.12      5.22 o 
  -1  10  13        0.13       11.19      5.23 o 
   0  10  13        2.61       16.40      6.43 o 
   1  10  13        4.89        7.97      5.49 o 
   2  10  13        2.83        0.12      8.13 o 
   3  10  13        5.99       12.48      5.74 o 
  -5  11  13        0.67        3.42      5.97 o 
  -4  11  13       54.61       52.24     11.32 o 
  -3  11  13       14.82       20.37     14.09 o 
  -2  11  13       32.85       37.49     10.06 o 
  -1  11  13       50.62       32.01      6.38 o 
   0  11  13        7.37       33.10     14.69 o 
   1  11  13        0.54        4.48      5.73 o 
   2  11  13       38.16       25.71      9.79 o 
  -4  12  13       87.87      115.61     15.40 o 
  -3  12  13       12.27        8.55      7.57 o 
  -2  12  13       28.96        9.25      7.47 o 
  -1  12  13       32.75       19.01      8.29 o 
   0  12  13        0.00       22.51      9.80 o 
   1  12  13        4.34        4.08      5.87 o 
  -3  13  13       67.00       87.70     24.28 o 
  -2  13  13        8.52       15.10      8.05 o 
  -1  13  13       84.61       46.43     17.63 o 
   0  13  13        0.19        0.61     10.76 o 
  -8   0  14       63.13       89.38     16.44 o 
  -7   0  14       57.56       43.05     11.98 o 
  -6   0  14      271.10      223.40     23.54 o 
  -5   0  14       46.32       33.94      8.63 o 
  -4   0  14      273.33      256.60     34.74 o 
  -3   0  14      165.71      159.72     18.53 o 
  -2   0  14      346.95      327.19     14.59 o 
  -1   0  14     1446.54     1503.61     16.30 o 
   0   0  14        5.38        6.08      4.88 o 
   1   0  14       23.68       27.45      5.63 o 
   2   0  14       42.75       47.73     11.02 o 
   3   0  14       38.97       39.64     14.74 o 
   4   0  14        2.77        2.06      7.26 o 
   5   0  14       28.09       20.87      6.75 o 
  -8   1  14        0.94       18.50      7.01 o 
  -7   1  14       82.52       83.21     11.73 o 
  -6   1  14       31.55       26.86      6.48 o 
  -5   1  14      560.11      524.40     15.25 o 
  -4   1  14        7.52       17.03      5.05 o 
  -3   1  14       23.46       13.89      6.83 o 
  -2   1  14      391.76      379.41     10.16 o 
  -1   1  14      104.45      117.05      7.41 o 
   0   1  14       12.87       18.29      4.36 o 
   1   1  14       20.16       20.39      4.46 o 
   2   1  14       20.69       27.15      5.06 o 
   3   1  14       22.02       21.11      7.37 o 
   4   1  14        0.51       15.45      5.08 o 
   5   1  14        1.69        4.09      7.48 o 
  -8   2  14       13.53       23.36      7.06 o 
  -7   2  14       27.46       24.03      7.10 o 
  -6   2  14        7.08       11.41      5.73 o 
  -5   2  14        7.50       10.14      4.62 o 
  -4   2  14      161.88      174.42     10.76 o 
  -3   2  14     1014.39      975.05     15.54 o 
  -2   2  14      678.26      685.29     29.57 o 
  -1   2  14       18.95       18.04      3.23 o 
   0   2  14       27.33       30.79      4.19 o 
   1   2  14        3.13        9.31      3.80 o 
   2   2  14       76.95       78.08      9.10 o 
   3   2  14       18.26       24.27      8.04 o 
   4   2  14        4.22       11.69      5.80 o 
   5   2  14       14.10       20.30      6.41 o 
  -8   3  14        0.24        6.85      3.95 o 
  -7   3  14        6.16       11.99      7.52 o 
  -6   3  14       44.61       71.84      8.64 o 
  -5   3  14       16.95       16.59      4.95 o 
  -4   3  14       51.93       51.84      6.47 o 
  -3   3  14     1613.37     1593.39     23.39 o 
  -2   3  14      193.48      215.22     17.16 o 
  -1   3  14        0.64       -0.74      3.46 o 
   0   3  14       26.02       34.09      4.63 o 
   1   3  14      188.73      186.13      8.99 o 
   2   3  14      140.15      137.93      8.35 o 
   3   3  14       15.11       24.71      5.43 o 
   4   3  14       33.43       25.19      5.62 o 
   5   3  14       33.30       32.35      5.86 o 
  -8   4  14      153.35      163.70     13.30 o 
  -7   4  14       14.61        6.23      5.29 o 
  -6   4  14       26.62       15.11      5.54 o 
  -5   4  14       65.76       70.95      7.24 o 
  -4   4  14       17.74       21.49      6.15 o 
  -3   4  14        4.57       13.68      4.03 o 
  -2   4  14      308.90      350.44     59.95 o 
  -1   4  14       13.54       12.50      3.08 o 
   0   4  14       10.05       15.13      4.50 o 
   1   4  14       20.18       19.91      4.76 o 
   2   4  14        6.30        8.29      3.67 o 
   3   4  14      219.62      215.45     14.00 o 
   4   4  14      118.08      123.95     16.81 o 
   5   4  14        0.00        0.06      5.12 o 
  -8   5  14        8.31       21.88      7.00 o 
  -7   5  14        7.99        8.83      6.73 o 
  -6   5  14        2.12       10.27      6.17 o 
  -5   5  14      100.37      118.99     13.27 o 
  -4   5  14     1356.65     1342.15     29.09 o 
  -3   5  14       26.62       22.23      5.30 o 
  -2   5  14        4.31        8.03      6.10 o 
  -1   5  14       75.42       65.18      5.97 o 
   0   5  14        0.01        3.03      3.66 o 
   1   5  14      225.97      198.38      9.65 o 
   2   5  14       44.01       52.75      5.83 o 
   3   5  14       12.74       20.75      6.48 o 
   4   5  14       26.03       33.24      6.84 o 
  -8   6  14       31.92       20.64      8.52 o 
  -7   6  14      132.81      117.84     14.20 o 
  -6   6  14       57.36       61.93      6.70 o 
  -5   6  14       40.18       42.37      5.98 o 
  -4   6  14      246.19      236.72     12.60 o 
  -3   6  14      267.16      276.38     16.51 o 
  -2   6  14        7.19       12.37      4.29 o 
  -1   6  14        1.21        1.56      2.83 o 
   0   6  14      388.64      320.23      7.78 o 
   1   6  14       99.46       94.75      7.53 o 
   2   6  14        7.75        9.33      4.09 o 
   3   6  14       16.60       22.83      8.22 o 
   4   6  14      108.50       90.67     16.26 o 
  -7   7  14       58.81       69.72      8.26 o 
  -6   7  14       12.48        8.74      5.51 o 
  -5   7  14        3.37       10.43      6.63 o 
  -4   7  14        0.14        7.57      5.35 o 
  -3   7  14       95.94       93.92      9.22 o 
  -2   7  14       54.88       55.00      5.63 o 
  -1   7  14       64.22       55.56      5.91 o 
   0   7  14        1.28       -1.07      4.44 o 
   1   7  14        1.84        4.31      4.39 o 
   2   7  14        7.25       16.91      4.13 o 
   3   7  14        5.38       12.13      6.63 o 
   4   7  14       63.63       64.27      8.79 o 
  -7   8  14       13.39       19.70      4.97 o 
  -6   8  14       10.41       10.75      5.45 o 
  -5   8  14        7.49        8.42      3.84 o 
  -4   8  14        1.52        6.98      4.34 o 
  -3   8  14       36.68       49.09      6.37 o 
  -2   8  14        5.15        5.62      2.72 o 
  -1   8  14      247.80      249.65     11.25 o 
   0   8  14        0.30        2.00      3.93 o 
   1   8  14       11.34       14.36      3.52 o 
   2   8  14        0.56        7.92      3.80 o 
   3   8  14       15.54        9.04      5.81 o 
  -6   9  14        0.62       11.89      4.03 o 
  -5   9  14        8.54        8.95      4.19 o 
  -4   9  14      144.17      155.33     12.96 o 
  -3   9  14       40.45       30.81      5.82 o 
  -2   9  14        5.95       11.33      5.16 o 
  -1   9  14       59.78       47.43      6.77 o 
   0   9  14       38.18       29.03      5.20 o 
   1   9  14      123.39       97.26      9.46 o 
   2   9  14       19.79       16.25      5.71 o 
   3   9  14       32.73       26.01      6.49 o 
  -6  10  14        2.25        4.95      4.54 o 
  -5  10  14       14.61       12.55      4.70 o 
  -4  10  14        0.11        7.41      5.21 o 
  -3  10  14        2.84        6.90      6.46 o 
  -2  10  14       19.53       17.65      5.91 o 
  -1  10  14        2.94        9.30      4.84 o 
   0  10  14        0.00        9.63      6.67 o 
   1  10  14       40.78       33.07     10.02 o 
   2  10  14       88.10       94.56     12.42 o 
  -5  11  14       31.00       51.13     10.76 o 
  -4  11  14       27.37       28.18     10.05 o 
  -3  11  14       28.86       54.45      9.88 o 
  -2  11  14       48.91       40.57      8.04 o 
  -1  11  14        2.32       16.76      8.04 o 
   0  11  14       50.38       38.75     14.18 o 
   1  11  14        0.01        8.93      6.71 o 
   2  11  14       71.11       49.85      9.83 o 
  -4  12  14        5.31       19.49     11.15 o 
  -3  12  14       89.61      113.96     16.59 o 
  -2  12  14       60.83       80.36      9.93 o 
  -1  12  14       31.28       38.40     10.72 o 
   0  12  14        1.14        4.23      9.31 o 
   1  12  14        2.11        7.13      6.66 o 
  -8   1  15        0.94       12.34      5.84 o 
  -7   1  15        5.74       25.10      7.50 o 
  -6   1  15      323.47      291.45     17.17 o 
  -5   1  15        7.71        9.89      4.90 o 
  -4   1  15        2.10       -0.82      6.33 o 
  -3   1  15      775.44      783.66     14.62 o 
  -2   1  15     1131.51     1204.45     19.24 o 
  -1   1  15      123.63      124.53      7.16 o 
   0   1  15      188.84      179.33      7.91 o 
   1   1  15       78.99       96.96      9.07 o 
   2   1  15        0.37       15.87      4.62 o 
   3   1  15       13.27        6.95      5.82 o 
   4   1  15        0.09       13.18      6.18 o 
   5   1  15        0.08       15.33      4.52 o 
  -8   2  15        1.10       11.83      7.70 o 
  -7   2  15       53.60       34.13      7.04 o 
  -6   2  15       35.83       24.25      5.14 o 
  -5   2  15       10.64        3.40      5.55 o 
  -4   2  15       74.31       68.14      6.71 o 
  -3   2  15     1900.52     1955.28     27.42 o 
  -2   2  15      272.94      247.46     30.96 o 
  -1   2  15      263.06      255.30      8.45 o 
   0   2  15        0.24        4.42      2.79 o 
   1   2  15       36.86       26.32      4.39 o 
   2   2  15      100.58      105.99     11.73 o 
   3   2  15       46.97       42.84      9.56 o 
   4   2  15        6.36       12.77      5.36 o 
  -8   3  15       15.40       32.33      8.66 o 
  -7   3  15        1.11        2.94      7.50 o 
  -6   3  15      133.74      118.31      9.87 o 
  -5   3  15       60.59       57.68      7.94 o 
  -4   3  15       75.19       85.19      7.21 o 
  -3   3  15      244.70      231.20     10.14 o 
  -2   3  15       79.43       87.40      8.92 o 
  -1   3  15      151.28      149.11      8.31 o 
   0   3  15       49.63       58.63      5.42 o 
   1   3  15      349.41      348.10     12.71 o 
   2   3  15       17.27       15.24      6.28 o 
   3   3  15       25.91       21.17      5.32 o 
   4   3  15        3.10       13.91      3.70 o 
  -8   4  15        9.74        9.73      5.29 o 
  -7   4  15       25.02       38.67      8.13 o 
  -6   4  15        0.00       12.14      6.93 o 
  -5   4  15      300.24      302.15     12.21 o 
  -4   4  15      168.81      145.33      8.30 o 
  -3   4  15        7.07       13.55      5.52 o 
  -2   4  15       91.27       74.98      7.92 o 
  -1   4  15       85.22       79.11      5.60 o 
   0   4  15      328.51      300.08      8.20 o 
   1   4  15        1.12       -1.04      4.15 o 
   2   4  15       23.11       28.98      5.59 o 
   3   4  15        0.26        7.84      4.42 o 
   4   4  15       13.15       20.06      5.69 o 
  -8   5  15        1.72       10.79      5.60 o 
  -7   5  15       32.95       23.16      5.89 o 
  -6   5  15       13.10       18.02      7.27 o 
  -5   5  15       29.52       31.76      4.71 o 
  -4   5  15        1.79       -3.32      5.21 o 
  -3   5  15        0.21       -1.25      5.20 o 
  -2   5  15       64.90       57.13      8.70 o 
  -1   5  15       75.22       79.87      5.77 o 
   0   5  15      473.91      401.88     10.59 o 
   1   5  15        8.85       11.11      4.51 o 
   2   5  15       22.67       14.40      3.23 o 
   3   5  15        3.73       15.28      5.18 o 
   4   5  15        1.88       13.94      6.49 o 
  -7   6  15        5.86       17.47      6.55 o 
  -6   6  15       22.63       13.01      4.42 o 
  -5   6  15        0.12       10.69      4.39 o 
  -4   6  15       14.66       14.95      7.66 o 
  -3   6  15       77.91       71.55      7.36 o 
  -2   6  15        4.89       11.42      5.03 o 
  -1   6  15        3.19        4.37      2.90 o 
   0   6  15       77.55       56.52      5.79 o 
   1   6  15        4.32       14.03      4.20 o 
   2   6  15        0.90        9.62      3.70 o 
   3   6  15       18.83       18.27      7.18 o 
   4   6  15      164.78      145.92     18.30 o 
  -7   7  15       15.89       22.38      5.92 o 
  -6   7  15        3.61       14.25      6.15 o 
  -5   7  15       20.73       30.23      6.74 o 
  -4   7  15        0.81       14.52      4.75 o 
  -3   7  15        7.19       16.44      5.89 o 
  -2   7  15        3.43        4.07      4.65 o 
  -1   7  15      122.41      137.19     11.99 o 
   0   7  15       26.24       21.57      4.06 o 
   1   7  15       18.40       15.70      5.69 o 
   2   7  15        4.71        8.72      5.28 o 
   3   7  15      100.59      107.27     14.02 o 
  -7   8  15        4.94       11.11      3.79 o 
  -6   8  15        8.69       13.77      4.74 o 
  -5   8  15        1.27        4.84      3.80 o 
  -4   8  15       10.87       10.39      3.66 o 
  -3   8  15       19.62       30.30      5.47 o 
  -2   8  15       42.18       35.58      6.75 o 
  -1   8  15       21.07       10.77      4.63 o 
   0   8  15        0.19       10.46      4.65 o 
   1   8  15       74.13       82.35     10.00 o 
   2   8  15        7.98       10.94      4.09 o 
   3   8  15       97.27       89.19     10.22 o 
  -6   9  15       70.72       94.98     13.87 o 
  -5   9  15        6.06        4.98      4.18 o 
  -4   9  15        7.67        9.31      6.12 o 
  -3   9  15       15.17       11.54      5.25 o 
  -2   9  15       21.06       22.30      5.45 o 
  -1   9  15        3.22        9.77      4.48 o 
   0   9  15       14.24        8.60      5.34 o 
   1   9  15       45.24       44.68      7.64 o 
   2   9  15        3.08        5.67      4.02 o 
  -5  10  15        6.11       11.94      7.00 o 
  -4  10  15        4.31        4.86      5.57 o 
  -3  10  15        5.32        9.11      4.83 o 
  -2  10  15        5.22       13.86      4.16 o 
  -1  10  15       18.24       19.59      6.87 o 
   0  10  15        1.82       -1.58      6.47 o 
   1  10  15        6.56       13.21      4.59 o 
   2  10  15       37.12       33.48      6.52 o 
  -5  11  15        4.23       -0.86      8.20 o 
  -4  11  15       38.53       37.95     15.68 o 
  -3  11  15       22.97       39.80      7.87 o 
  -2  11  15        0.08        5.05      5.45 o 
  -1  11  15       40.80       65.74     17.09 o 
   0  11  15        9.22       17.96      6.73 o 
   1  11  15       22.02       16.48      7.59 o 
  -3  12  15       12.10       12.27      6.69 o 
  -2  12  15       11.64       14.62      7.04 o 
  -1  12  15       27.49       30.83     15.87 o 
   0  12  15        4.21       20.21      7.24 o 
  -8   0  16        3.97       11.08     10.57 o 
  -7   0  16        3.72       13.21      9.26 o 
  -6   0  16        0.04        8.51      7.28 o 
  -5   0  16       99.31       89.65     17.17 o 
  -4   0  16       99.64       73.47     14.55 o 
  -3   0  16      118.25      124.43     14.93 o 
  -2   0  16     1058.43      998.79     51.15 o 
  -1   0  16      245.44      236.41     18.49 o 
   0   0  16       59.30       65.17      8.66 o 
   1   0  16       66.12       90.38     13.37 o 
   2   0  16      684.51      707.94     23.81 o 
   3   0  16        5.93       10.75      7.82 o 
   4   0  16       51.41       35.91     12.36 o 
  -8   1  16       16.72       11.48      9.79 o 
  -7   1  16       13.95       20.61      8.56 o 
  -6   1  16        2.86       14.52      5.45 o 
  -5   1  16       45.68       51.51      9.46 o 
  -4   1  16        2.78        9.68      4.76 o 
  -3   1  16      361.20      354.97     11.83 o 
  -2   1  16     2516.70     2720.37     37.38 o 
  -1   1  16       16.35       10.53      3.18 o 
   0   1  16       17.85       19.28      4.09 o 
   1   1  16      168.82      182.20     11.70 o 
   2   1  16       54.46       61.05      7.71 o 
   3   1  16        6.82       16.72      5.70 o 
   4   1  16       13.52       12.05      5.85 o 
  -8   2  16        2.09       12.70      7.38 o 
  -7   2  16       92.46       66.53      9.63 o 
  -6   2  16       59.37       54.65     18.69 o 
  -5   2  16       62.57       50.00      9.32 o 
  -4   2  16        4.60        8.79      4.00 o 
  -3   2  16      275.55      252.00     10.42 o 
  -2   2  16     1158.08     1208.67     27.63 o 
  -1   2  16       20.98       19.37      2.85 o 
   0   2  16       16.69        9.98      3.68 o 
   1   2  16      288.29      275.62     13.36 o 
   2   2  16        5.47       10.10      4.67 o 
   3   2  16        5.68       10.22      5.72 o 
   4   2  16       12.85       11.78      5.18 o 
  -8   3  16       42.07       50.95      8.61 o 
  -7   3  16        7.74        6.59      7.23 o 
  -6   3  16        3.68        7.72      7.32 o 
  -5   3  16      101.24       82.64      9.85 o 
  -4   3  16      185.25      179.68     14.44 o 
  -3   3  16      131.24      141.96      7.59 o 
  -2   3  16       68.47       65.43      6.43 o 
  -1   3  16      339.46      314.17      7.55 o 
   0   3  16        1.59        8.08      4.00 o 
   1   3  16      193.45      163.43      8.92 o 
   2   3  16       10.30       12.20      5.52 o 
   3   3  16        5.36       10.57      4.92 o 
   4   3  16        1.92       -0.01      5.77 o 
  -8   4  16       11.35       16.09      6.70 o 
  -7   4  16       13.02       24.51      6.95 o 
  -6   4  16       17.89       21.36      7.23 o 
  -5   4  16      114.35      132.86     12.08 o 
  -4   4  16       20.24       17.78      5.10 o 
  -3   4  16       35.58       34.11      4.76 o 
  -2   4  16       46.59       44.96      5.88 o 
  -1   4  16      397.24      409.23      7.77 o 
   0   4  16       18.22       19.92      3.97 o 
   1   4  16       18.35       21.89      3.82 o 
   2   4  16        3.52        8.77      5.16 o 
   3   4  16       14.42       17.52      5.98 o 
   4   4  16       10.06       17.55     12.38 o 
  -7   5  16        2.28        4.71      7.34 o 
  -6   5  16       15.01       29.29      7.18 o 
  -5   5  16        9.89        3.32      6.17 o 
  -4   5  16        2.53       11.03      4.00 o 
  -3   5  16        2.98        3.40      4.24 o 
  -2   5  16      253.55      246.98     13.62 o 
  -1   5  16      316.97      301.29      8.84 o 
   0   5  16       32.72       20.15      3.57 o 
   1   5  16       26.31       21.23      5.71 o 
   2   5  16       18.08       13.29      6.62 o 
   3   5  16        4.52       16.34      6.05 o 
   4   5  16       59.13       57.62     10.27 o 
  -7   6  16       44.86       56.05      7.91 o 
  -6   6  16       30.63       29.21      7.01 o 
  -5   6  16       57.12       68.06      6.99 o 
  -4   6  16       26.18       15.52      5.90 o 
  -3   6  16      372.57      412.86     43.22 o 
  -2   6  16        6.29        8.33      3.15 o 
  -1   6  16      105.36       80.63      8.26 o 
   0   6  16       21.46       16.91      3.49 o 
   1   6  16        0.50        5.86      2.90 o 
   2   6  16        0.35        4.30      5.48 o 
   3   6  16        1.40        5.71      6.52 o 
  -7   7  16        0.97       15.25      7.27 o 
  -6   7  16       11.22       19.70      5.37 o 
  -5   7  16        3.96        9.10      4.32 o 
  -4   7  16       37.45       33.01      6.28 o 
  -3   7  16        2.37        7.19      6.78 o 
  -2   7  16        0.01       10.04      3.99 o 
  -1   7  16       13.07       16.45      4.47 o 
   0   7  16       12.43       18.16      5.23 o 
   1   7  16        0.85        3.89      3.72 o 
   2   7  16       71.98       86.57      9.84 o 
   3   7  16        2.16       10.75      4.90 o 
  -6   8  16        0.63       11.95      4.55 o 
  -5   8  16        7.71        9.58      5.07 o 
  -4   8  16       14.05       11.25      3.18 o 
  -3   8  16        5.89        5.97      4.88 o 
  -2   8  16        8.46       19.65      5.21 o 
  -1   8  16       12.00       13.77      4.93 o 
   0   8  16        0.98        8.91      7.55 o 
   1   8  16        1.50        6.45      3.29 o 
   2   8  16       58.51       56.29      7.13 o 
  -6   9  16       21.35       29.67      6.12 o 
  -5   9  16       62.06       47.59      8.56 o 
  -4   9  16        2.92       11.10      7.32 o 
  -3   9  16        2.72        6.36      4.88 o 
  -2   9  16        4.01        8.43      4.42 o 
  -1   9  16       43.42       41.40      8.02 o 
   0   9  16        5.96        5.50      7.40 o 
   1   9  16        0.78        6.44      4.73 o 
   2   9  16        1.76        3.64      3.42 o 
  -5  10  16       23.94       20.32      7.09 o 
  -4  10  16        1.25        1.83      4.72 o 
  -3  10  16        0.40        4.77      5.53 o 
  -2  10  16        4.53        9.33      4.20 o 
  -1  10  16        9.71       23.41      6.06 o 
   0  10  16        3.66       14.61      6.11 o 
   1  10  16       15.09       15.86      7.34 o 
  -4  11  16        5.15       12.67      5.96 o 
  -3  11  16        0.18       11.71      8.44 o 
  -2  11  16        0.24       -8.13      8.13 o 
  -1  11  16        7.65        6.72      5.94 o 
   0  11  16        8.18       12.63      7.57 o 
  -8   1  17        2.69        1.62      6.46 o 
  -7   1  17        0.51       10.75      6.51 o 
  -6   1  17        0.35        7.72      5.06 o 
  -5   1  17        9.77        3.86      8.76 o 
  -4   1  17      381.87      362.54     18.82 o 
  -3   1  17      977.58      937.76     21.05 o 
  -2   1  17        1.93        3.74      3.31 o 
  -1   1  17       48.26       38.52      4.44 o 
   0   1  17       32.24       27.03      3.37 o 
   1   1  17       16.97       20.95      4.95 o 
   2   1  17       95.21      100.71     12.06 o 
   3   1  17       44.78       43.00      8.47 o 
   4   1  17       13.36       23.09      5.81 o 
  -8   2  17       15.84       15.39      6.26 o 
  -7   2  17        7.87       14.90      9.49 o 
  -6   2  17       24.36       17.71      8.92 o 
  -5   2  17       31.38       26.01      7.71 o 
  -4   2  17       12.40       22.02      8.30 o 
  -3   2  17      153.49      136.34      8.75 o 
  -2   2  17       10.95       11.29      4.07 o 
  -1   2  17       19.61       19.75      3.41 o 
   0   2  17      155.39      133.86     10.53 o 
   1   2  17       17.34       17.84      5.39 o 
   2   2  17       62.64       64.94     17.24 o 
   3   2  17        1.03       -0.29      6.43 o 
   4   2  17        9.32       17.52      5.59 o 
  -8   3  17       18.24       13.76      6.11 o 
  -7   3  17       16.45       38.26     16.09 o 
  -6   3  17       20.92       17.99      7.21 o 
  -5   3  17       48.03       38.53      5.97 o 
  -4   3  17       13.94       16.05      6.15 o 
  -3   3  17      230.68      246.40     14.03 o 
  -2   3  17        1.39        3.62      4.77 o 
  -1   3  17       59.71       64.05      5.39 o 
   0   3  17       24.41       25.03      4.46 o 
   1   3  17       24.39       24.05      6.17 o 
   2   3  17       43.16       57.89      8.06 o 
   3   3  17       37.52       46.91      8.62 o 
  -7   4  17       12.07       18.95      6.36 o 
  -6   4  17       13.22       23.24      7.08 o 
  -5   4  17       49.05       57.05      7.42 o 
  -4   4  17        0.16       12.62      4.47 o 
  -3   4  17      129.63      132.14      9.35 o 
  -2   4  17      275.46      274.62     11.02 o 
  -1   4  17     1005.22     1040.38     21.08 o 
   0   4  17        0.69        5.29      5.61 o 
   1   4  17       20.62       17.72      3.26 o 
   2   4  17        0.27        4.43      5.14 o 
   3   4  17       30.67       35.32      7.88 o 
  -7   5  17       21.01       32.57      7.27 o 
  -6   5  17       36.11       27.33      7.40 o 
  -5   5  17       10.09       16.74      6.21 o 
  -4   5  17       88.70       82.65      7.24 o 
  -3   5  17       14.10       20.81     12.03 o 
  -2   5  17      103.80       99.58      8.43 o 
  -1   5  17      333.38      342.41     11.05 o 
   0   5  17       17.13       15.17      5.43 o 
   1   5  17        0.29       10.00      4.10 o 
   2   5  17        8.47        8.13      6.16 o 
   3   5  17       86.30       98.27      9.93 o 
  -7   6  17        0.10        5.86      5.07 o 
  -6   6  17        1.47       12.50      4.31 o 
  -5   6  17       46.29       46.60      7.97 o 
  -4   6  17        3.21       11.26      3.57 o 
  -3   6  17        5.06        9.84      4.70 o 
  -2   6  17        1.09       13.91      5.72 o 
  -1   6  17        1.12       12.71      4.42 o 
   0   6  17      309.88      305.90     23.06 o 
   1   6  17        0.08        7.73      5.62 o 
   2   6  17       15.83       23.71      5.74 o 
   3   6  17       51.36       67.28      9.77 o 
  -6   7  17       19.32       20.47      5.97 o 
  -5   7  17        0.32        5.36      4.38 o 
  -4   7  17       41.45       36.99      4.96 o 
  -3   7  17       11.28       11.99      6.66 o 
  -2   7  17        5.49        9.07      3.49 o 
  -1   7  17        0.86       -4.64      5.55 o 
   0   7  17      166.31      179.18     15.30 o 
   1   7  17       34.19       23.36      3.91 o 
   2   7  17        3.88       11.64      8.59 o 
  -6   8  17       32.56       22.05     10.20 o 
  -5   8  17       22.24       20.13      9.65 o 
  -4   8  17      220.43      215.83     13.20 o 
  -3   8  17        3.71       12.39      3.88 o 
  -2   8  17       37.00       30.30      5.10 o 
  -1   8  17       32.46       27.61      5.58 o 
   0   8  17        1.09       10.89      4.89 o 
   1   8  17        1.62        5.79      4.92 o 
   2   8  17       29.28       35.35      8.92 o 
  -5   9  17        2.56        7.24      8.16 o 
  -4   9  17        7.21        5.09      6.64 o 
  -3   9  17        6.62       10.56      3.58 o 
  -2   9  17        4.82       15.25      5.00 o 
  -1   9  17        0.46        6.19      6.17 o 
   0   9  17        0.04        5.68      3.99 o 
   1   9  17        0.96        1.05      9.84 o 
  -4  10  17        6.99        8.90      4.52 o 
  -3  10  17       14.61       13.58      4.41 o 
  -2  10  17        5.49        3.93     14.66 o 
  -1  10  17        0.73       11.83      6.63 o 
   0  10  17        1.57        0.71      5.66 o 
  -3  11  17       21.42       23.09      6.40 o 
  -2  11  17        0.00        6.52     11.37 o 
  -1  11  17       32.76       22.48      9.77 o 
  -8   0  18       52.49       38.49     10.69 o 
  -7   0  18       66.58       78.13     16.92 o 
  -6   0  18        6.45        5.61      8.53 o 
  -5   0  18        4.56       16.59     10.18 o 
  -4   0  18       35.48       50.78     12.43 o 
  -3   0  18        3.75        3.21     12.74 o 
  -2   0  18      802.92      794.62     28.44 o 
  -1   0  18        6.32        7.01      4.38 o 
   0   0  18        3.86        4.42      6.64 o 
   1   0  18      192.44      180.78     19.76 o 
   2   0  18        5.25       16.18      9.52 o 
   3   0  18        0.24       10.28      9.01 o 
  -8   1  18        2.98       13.15      4.56 o 
  -7   1  18        0.75        9.10      7.36 o 
  -6   1  18       42.58       23.57      5.14 o 
  -5   1  18       11.78        6.19      8.18 o 
  -4   1  18       53.63       57.62      8.11 o 
  -3   1  18       66.99       68.96      8.13 o 
  -2   1  18      160.83      167.30     10.10 o 
  -1   1  18      116.58      120.83      8.40 o 
   0   1  18       35.63       31.73      4.62 o 
   1   1  18       90.33       77.44      9.23 o 
   2   1  18        9.41       12.48      4.98 o 
   3   1  18        1.90       11.61      5.75 o 
  -7   2  18        4.41        9.92      7.26 o 
  -6   2  18       43.83       36.11      8.40 o 
  -5   2  18        0.72        6.52      4.97 o 
  -4   2  18       43.81       44.45      8.30 o 
  -3   2  18      233.41      247.95     24.61 o 
  -2   2  18       42.31       45.93      5.20 o 
  -1   2  18      105.73       98.73      6.86 o 
   0   2  18      146.46      136.48     10.83 o 
   1   2  18      230.97      213.43     14.51 o 
   2   2  18       28.48       21.45      4.99 o 
   3   2  18        1.75        6.46      6.92 o 
  -7   3  18       15.53       29.92      6.90 o 
  -6   3  18        1.36       11.71      9.38 o 
  -5   3  18       12.26       12.53      7.85 o 
  -4   3  18       10.33       16.08      6.64 o 
  -3   3  18        2.92        2.36      5.07 o 
  -2   3  18      235.51      233.38     10.12 o 
  -1   3  18      384.70      416.18     13.72 o 
   0   3  18       56.00       67.51      6.54 o 
   1   3  18       11.35        6.81      4.11 o 
   2   3  18       22.36       22.37      6.23 o 
   3   3  18        0.09       10.86      5.68 o 
  -7   4  18       11.88       18.46      4.42 o 
  -6   4  18        2.94       10.68      8.60 o 
  -5   4  18       37.21       23.86      5.67 o 
  -4   4  18       32.00       21.10      4.63 o 
  -3   4  18      120.34      141.71     12.95 o 
  -2   4  18     1151.06     1198.12     31.88 o 
  -1   4  18        0.90       -1.32      4.48 o 
   0   4  18        0.00        9.13      2.99 o 
   1   4  18       38.60       43.32      7.83 o 
   2   4  18       77.28       66.03     10.24 o 
   3   4  18      140.60      154.96     16.80 o 
  -7   5  18        1.05       10.93      5.72 o 
  -6   5  18       67.91       57.33      9.79 o 
  -5   5  18        0.01       -0.78      6.52 o 
  -4   5  18       34.46       33.52      8.36 o 
  -3   5  18       39.20       63.30      6.74 o 
  -2   5  18      348.31      337.52     13.62 o 
  -1   5  18       22.88       23.86      6.41 o 
   0   5  18       39.82       51.09      8.41 o 
   1   5  18       32.08       29.36      8.26 o 
   2   5  18        7.84       12.08      4.40 o 
  -7   6  18       12.59       18.49      5.11 o 
  -6   6  18      193.15      205.87     23.17 o 
  -5   6  18        5.25        8.50      6.10 o 
  -4   6  18       22.36       20.04      5.73 o 
  -3   6  18        0.21        2.30      4.75 o 
  -2   6  18       58.31       46.17      5.47 o 
  -1   6  18       21.28       14.87      6.20 o 
   0   6  18        0.71        2.74      6.00 o 
   1   6  18        3.49       11.66      4.04 o 
   2   6  18        0.00        5.90      4.31 o 
  -6   7  18      132.34      167.92     20.54 o 
  -5   7  18      155.34      170.59     28.85 o 
  -4   7  18       74.73       66.75      8.21 o 
  -3   7  18        1.53        5.03      4.01 o 
  -2   7  18        9.61       10.61      4.20 o 
  -1   7  18      343.57      358.36     15.74 o 
   0   7  18      107.88      105.31     10.48 o 
   1   7  18       21.53       29.47      6.16 o 
   2   7  18        0.15        7.41      4.73 o 
  -6   8  18        9.61        9.73      4.74 o 
  -5   8  18       13.13       12.22      4.42 o 
  -4   8  18        0.23        1.64      5.03 o 
  -3   8  18       33.56       20.06      4.12 o 
  -2   8  18       18.74        5.12      5.61 o 
  -1   8  18       87.23       79.41     12.28 o 
   0   8  18       43.28       33.58      8.88 o 
   1   8  18        0.04        2.22      4.98 o 
  -5   9  18       29.57       22.37      7.70 o 
  -4   9  18       17.92       16.84      9.17 o 
  -3   9  18       19.82       28.87      5.90 o 
  -2   9  18       46.88       23.91      7.25 o 
  -1   9  18        2.42       10.44      9.03 o 
   0   9  18       11.36       36.24      9.28 o 
  -4  10  18        6.51       15.18      5.46 o 
  -3  10  18      122.99      142.77     16.25 o 
  -2  10  18        0.33        5.74      5.80 o 
  -1  10  18       43.94       42.75     13.02 o 
  -7   1  19        5.32        7.35      7.23 o 
  -6   1  19       11.68        7.23      5.17 o 
  -5   1  19        0.06        8.99      3.93 o 
  -4   1  19       26.91       31.99      5.92 o 
  -3   1  19       10.92       19.14      6.45 o 
  -2   1  19        2.23        4.24      5.76 o 
  -1   1  19      138.77      133.45      7.51 o 
   0   1  19        2.58        5.47      3.96 o 
   1   1  19       38.23       34.27      7.65 o 
   2   1  19        0.47        5.64      8.25 o 
   3   1  19       19.45       26.10      7.95 o 
  -7   2  19        0.01       14.07      6.17 o 
  -6   2  19        0.20       -0.36      5.98 o 
  -5   2  19        0.87        9.36      8.34 o 
  -4   2  19        0.65        5.38      6.72 o 
  -3   2  19        7.33       17.04      6.57 o 
  -2   2  19        0.85        8.91      2.85 o 
  -1   2  19       96.73       85.88      9.79 o 
   0   2  19       12.47        9.56      4.96 o 
   1   2  19       68.02       61.13     11.46 o 
   2   2  19       17.69        7.52      7.39 o 
  -7   3  19       17.06       19.38      6.19 o 
  -6   3  19        0.14       14.14      6.67 o 
  -5   3  19      181.03      169.81     13.38 o 
  -4   3  19        0.24       10.74      5.32 o 
  -3   3  19        0.12       -2.64      6.55 o 
  -2   3  19       32.87       37.43      4.38 o 
  -1   3  19       45.68       50.37      7.68 o 
   0   3  19       12.17       10.62      5.89 o 
   1   3  19       10.91       12.63      4.17 o 
   2   3  19       60.36       62.62      9.32 o 
  -7   4  19        4.91       19.28      7.31 o 
  -6   4  19        3.90       11.72      5.12 o 
  -5   4  19       56.50       55.57      8.68 o 
  -4   4  19        0.90        9.28      4.88 o 
  -3   4  19       62.95       87.78     12.72 o 
  -2   4  19      127.62      131.08     12.75 o 
  -1   4  19       35.45       22.43      6.07 o 
   0   4  19        2.91        0.27      4.66 o 
   1   4  19        0.03       13.02      5.17 o 
   2   4  19       92.28       67.28     10.75 o 
  -6   5  19        3.21       11.00      9.82 o 
  -5   5  19      168.36      168.46     12.52 o 
  -4   5  19       20.63       17.08      7.39 o 
  -3   5  19        7.44       15.03      4.21 o 
  -2   5  19      276.38      278.48     10.84 o 
  -1   5  19        1.34       10.49      6.23 o 
   0   5  19       16.11       19.71      4.83 o 
   1   5  19       13.94       16.88      4.87 o 
   2   5  19      130.41      131.66     11.60 o 
  -6   6  19       60.45       61.63      8.90 o 
  -5   6  19        4.15       16.32      5.47 o 
  -4   6  19       62.76       65.29      9.95 o 
  -3   6  19        0.63        3.57      4.57 o 
  -2   6  19       34.69       30.54      4.94 o 
  -1   6  19        0.01        8.60      5.57 o 
   0   6  19        3.29        4.98      4.55 o 
   1   6  19        2.20        8.89      4.86 o 
  -6   7  19       81.76       88.17     11.49 o 
  -5   7  19       11.70       10.75      5.24 o 
  -4   7  19       13.44       23.14      7.11 o 
  -3   7  19       89.42       85.31      9.53 o 
  -2   7  19       69.80       79.28      9.75 o 
  -1   7  19      520.75      529.65     28.80 o 
   0   7  19       40.70       45.73      7.82 o 
   1   7  19        8.64       13.76      4.95 o 
  -5   8  19       11.73        5.63      4.96 o 
  -4   8  19        0.09       10.27      5.65 o 
  -3   8  19       16.27       25.02      4.62 o 
  -2   8  19        0.82       12.15      5.08 o 
  -1   8  19      466.95      457.61     13.70 o 
   0   8  19       24.25       13.61      5.26 o 
  -4   9  19       39.43       33.69      5.71 o 
  -3   9  19        2.52       15.41      4.46 o 
  -2   9  19       11.28       15.47     12.96 o 
  -1   9  19       13.09       17.43      7.66 o 
  -7   0  20       10.84       11.20      7.96 o 
  -6   0  20       18.22       19.16     10.53 o 
  -5   0  20      102.16       99.65     18.21 o 
  -4   0  20      218.62      215.93     17.76 o 
  -3   0  20       17.03       27.65     10.12 o 
  -2   0  20      106.39      116.04     14.71 o 
  -1   0  20       15.00       23.22      8.87 o 
   0   0  20       14.63        6.69      8.87 o 
   1   0  20      207.95      224.29     27.54 o 
   2   0  20        7.23        6.64      6.53 o 
  -7   1  20       25.32       23.23      8.45 o 
  -6   1  20        1.17        4.70      6.35 o 
  -5   1  20       15.30       18.11      4.84 o 
  -4   1  20       18.11       11.87      4.49 o 
  -3   1  20       11.63       25.55      6.64 o 
  -2   1  20        0.10       15.65      4.90 o 
  -1   1  20       14.52       11.70      4.76 o 
   0   1  20       14.70       14.90      5.88 o 
   1   1  20       50.08       38.99      7.14 o 
   2   1  20        2.97       14.62      5.05 o 
  -7   2  20      126.34      137.70     15.87 o 
  -6   2  20        0.94        7.58      4.68 o 
  -5   2  20        3.76        2.29      7.06 o 
  -4   2  20       19.22       24.81      6.22 o 
  -3   2  20       70.26       81.40      9.34 o 
  -2   2  20        2.13        8.01      4.03 o 
  -1   2  20       20.76       22.85      5.49 o 
   0   2  20       37.05       35.09      7.78 o 
   1   2  20        0.00        9.23      5.07 o 
   2   2  20        3.86       11.47      6.05 o 
  -7   3  20       75.60       80.31     10.01 o 
  -6   3  20       10.34        7.40      5.75 o 
  -5   3  20      248.55      278.31     19.97 o 
  -4   3  20       17.89       10.56      4.84 o 
  -3   3  20        2.35        3.65      6.18 o 
  -2   3  20        3.07        6.04      5.39 o 
  -1   3  20        9.32       16.74      4.13 o 
   0   3  20        0.14        1.39     13.06 o 
   1   3  20       59.88       59.40     13.52 o 
   2   3  20       10.35       12.36      5.13 o 
  -6   4  20      118.03      117.27     10.73 o 
  -5   4  20       64.04       54.24     10.22 o 
  -4   4  20       62.25       62.94     10.51 o 
  -3   4  20        8.88       18.30      6.84 o 
  -2   4  20       21.29       16.44      5.13 o 
  -1   4  20       10.35        8.41      3.61 o 
   0   4  20       62.56       61.22     10.65 o 
   1   4  20       13.18       14.60      6.90 o 
  -6   5  20        0.93       -0.01      5.56 o 
  -5   5  20        0.45       -1.05      6.41 o 
  -4   5  20        0.28       11.17     12.90 o 
  -3   5  20       19.58       12.86      5.36 o 
  -2   5  20        0.21        7.06      4.45 o 
  -1   5  20       15.61       23.56      5.60 o 
   0   5  20       41.37       31.15      7.00 o 
   1   5  20       50.09       60.77     13.95 o 
  -6   6  20        3.28       16.96     10.45 o 
  -5   6  20        4.93        7.62      6.57 o 
  -4   6  20        0.89       10.80     12.84 o 
  -3   6  20        5.63       16.75      5.52 o 
  -2   6  20      102.14      110.21     22.77 o 
  -1   6  20       56.11       66.58      9.13 o 
   0   6  20        9.71       10.38      4.07 o 
   1   6  20        6.81        2.25      5.90 o 
  -5   7  20       38.72       20.05      4.56 o 
  -4   7  20        3.99       15.99      5.65 o 
  -3   7  20      200.24      225.88     30.76 o 
  -2   7  20        8.32       10.94      3.91 o 
  -1   7  20      134.17      144.45     17.55 o 
   0   7  20       32.64       34.82      7.99 o 
  -4   8  20       22.02       19.42      5.08 o 
  -3   8  20        0.00        3.02      4.34 o 
  -2   8  20       38.03       28.12      6.01 o 
  -1   8  20       81.48       87.38      9.70 o 
  -6   1  21        0.08       10.03      6.38 o 
  -5   1  21      132.82      159.53     22.18 o 
  -4   1  21       22.52       21.60      5.87 o 
  -3   1  21       54.85       61.14      7.15 o 
  -2   1  21        3.58        8.96      5.88 o 
  -1   1  21        0.38       -4.92      9.52 o 
   0   1  21       28.16       20.95      6.98 o 
   1   1  21        0.60       11.73      4.20 o 
  -6   2  21       13.55       13.48      8.85 o 
  -5   2  21       29.97       39.48      7.57 o 
  -4   2  21       20.88       21.06     20.12 o 
  -3   2  21       28.98       34.07      7.08 o 
  -2   2  21        0.17       12.07      5.38 o 
  -1   2  21        0.94        7.86      8.61 o 
   0   2  21        7.18        4.08      7.13 o 
   1   2  21        1.47        6.88      7.19 o 
  -6   3  21       98.65      121.55     11.84 o 
  -5   3  21        0.32        5.94      6.25 o 
  -4   3  21       61.48       63.44     52.11 o 
  -3   3  21        0.82        9.97      5.44 o 
  -2   3  21        0.01        6.68      6.19 o 
  -1   3  21        6.90        4.19      3.20 o 
   0   3  21        3.14        7.16      4.30 o 
   1   3  21        8.99       14.18      6.46 o 
  -6   4  21       74.69       80.62     12.09 o 
  -5   4  21        1.67       20.25      5.17 o 
  -4   4  21        7.88       20.60      6.80 o 
  -3   4  21       20.90       25.45      5.13 o 
  -2   4  21      113.68      108.18     15.82 o 
  -1   4  21       40.54       44.63      6.60 o 
   0   4  21       20.66       16.64      5.49 o 
   1   4  21        1.93       11.29      6.95 o 
  -5   5  21       17.64       21.78      7.43 o 
  -4   5  21       11.37       20.05      6.62 o 
  -3   5  21       11.39       19.10      5.12 o 
  -2   5  21       16.09       13.05      5.33 o 
  -1   5  21       73.54       77.08     14.54 o 
   0   5  21       21.51       19.18      5.41 o 
  -5   6  21        1.23        9.58      4.85 o 
  -4   6  21        4.56       15.00      5.94 o 
  -3   6  21      150.54      175.13     29.09 o 
  -2   6  21        0.24       13.94      6.30 o 
  -1   6  21      109.28      106.28     18.66 o 
   0   6  21       14.15       17.67      7.45 o 
  -4   7  21        0.00        4.83      4.39 o 
  -3   7  21        2.82       11.26      4.50 o 
  -2   7  21       64.45       41.74      9.19 o 
  -1   7  21       52.76       66.17      7.44 o 
  -6   0  22        3.74       -3.65      7.66 o 
  -5   0  22      732.26      863.53     35.34 o 
  -4   0  22       29.29       41.21     12.83 o 
  -3   0  22        1.03        6.87      5.84 o 
  -2   0  22       27.69       22.70      8.34 o 
  -1   0  22        8.68       -0.94     13.65 o 
   0   0  22       20.94       23.16     12.69 o 
  -6   1  22        0.22        7.56      5.88 o 
  -5   1  22       26.53       23.89      6.59 o 
  -4   1  22        1.93       -0.56      6.82 o 
  -3   1  22       48.16       54.95      8.39 o 
  -2   1  22       16.59       29.63      8.35 o 
  -1   1  22       56.19       70.63     11.00 o 
   0   1  22        6.96       16.76      8.06 o 
  -6   2  22       22.01       14.45      4.23 o 
  -5   2  22        0.01        5.64      6.09 o 
  -4   2  22       65.32       70.04      9.85 o 
  -3   2  22       15.16       14.39      5.53 o 
  -2   2  22       17.78       25.00      6.03 o 
  -1   2  22       45.18       68.23     17.77 o 
   0   2  22        0.47        8.90      8.26 o 
  -5   3  22        0.15        9.60      6.66 o 
  -4   3  22      126.19      161.83     12.08 o 
  -3   3  22       27.59       27.48      5.56 o 
  -2   3  22      118.61      141.31     12.61 o 
  -1   3  22       10.67       28.71      9.48 o 
   0   3  22        8.49        9.80      7.47 o 
  -5   4  22       18.22       17.13      6.26 o 
  -4   4  22        2.23       10.85      5.25 o 
  -3   4  22        2.33       12.13      5.78 o 
  -2   4  22       65.36       88.38     15.90 o 
  -1   4  22        5.86        5.33      9.78 o 
   0   4  22        2.00        7.30      4.02 o 
  -4   5  22       29.36       42.58      7.43 o 
  -3   5  22        0.34       11.16      4.19 o 
  -2   5  22       13.58       18.33      6.58 o 
  -1   5  22       11.55       15.46     11.91 o 
  -3   6  22        4.88        9.83      3.90 o 
  -2   6  22        4.49        3.34      6.29 o 
  -5   1  23        1.43       15.03      5.64 o 
  -4   1  23       25.45       32.24      7.19 o 
  -3   1  23        4.97       15.06      4.65 o 
  -2   1  23        1.95       13.40      8.62 o 
  -1   1  23       74.23       98.16     14.15 o 
  -5   2  23        1.96       10.95      5.73 o 
  -4   2  23       63.66       66.62      8.89 o 
  -3   2  23       60.15       72.77     20.17 o 
  -2   2  23       30.81       19.83      6.03 o 
  -1   2  23       29.24       30.48     10.80 o 
  -4   3  23       97.06      108.23     10.76 o 
  -3   3  23       54.11       43.22      7.30 o 
  -2   3  23        9.08       15.26      3.98 o 
  -1   3  23        0.07       13.56      8.65 o 
  -3   4  23        1.50        2.72      4.94 o 
  -2   4  23        0.26        4.68      3.58 o 
                                                 
